# Supplementary material for: Ion channel gene GJB2 influences the intercellular communication by Up-regulating the SPP1 signaling pathway identified by the single-cell RNA sequencing in lung adenocarcinoma
Source: Front Oncol. 2023 Apr 28;13:1146976. doi: 10.3389/fonc.2023.1146976 (PMC10175797; doi:10.3389/fonc.2023.1146976)
Supplement: Supplementary file 6 [file DataSheet_1.xlsx]

## Sheet: GSE31210.diff
gene	lowMean	highMean	logFC	pValue	fdr
KRT6A	26.9435	899.142	5.06054	8.02e-12	1.41e-10
COL11A1	283.742	4671.76	4.04131	1.48e-25	9.49e-22
SPINK4	22.049	350.062	3.98882	0.00941509	0.0200232
GJB2	128.233	1912.84	3.89888	7.44e-42	1.43e-37
EPYC	20.6136	293.92	3.83375	3.88e-18	5.34e-16
GJB6	40.9367	423.363	3.37043	2.75e-13	7.17e-12
CYP26A1	31.9066	303.995	3.25212	4.49e-12	8.47e-11
FGB	114.491	1062.01	3.2135	2.58e-05	0.000103424
KRT14	26.1695	218.264	3.06011	3.07e-05	0.000121147
SPRR1B	62.526	520.087	3.05622	6.92e-06	3.17e-05
PRSS2	63.7123	510.798	3.00311	2.7e-10	3.32e-09
AKR1B10	210.516	1631.68	2.95436	8.62e-09	7.57e-08
PRB3	52.9791	378.161	2.8355	0.00137187	0.00364929
S100A2	339.632	2323.2	2.77407	3.91e-10	4.6e-09
UG0898H09	10.2495	64.555	2.65497	0.0215994	0.0413413
KRT6B	56.5568	351.149	2.63431	3.21e-07	2e-06
ANXA10	185.179	1112.63	2.58698	0.0249751	0.0468887
PI3	38.403	229.492	2.57915	8.68e-06	3.89e-05
APCDD1L	9.85952	57.8944	2.55383	4.24e-10	4.95e-09
SERPINB5	35.6598	208.715	2.54916	6.72e-07	3.88e-06
ZG16B	81.6913	458.373	2.48827	0.00722694	0.0158838
MMP11	113.691	634.908	2.48143	1.1e-22	1.63e-19
SERPINB4	16.5335	88.5295	2.42076	0.00112971	0.0030709
PRSS3	59.636	311.694	2.38587	2.46e-10	3.06e-09
GREM1	433.867	2259.57	2.38072	1.57e-18	2.73e-16
GPR128	15.6195	80.6433	2.36821	0.00951377	0.0202018
KRT16	16.2556	82.6511	2.3461	8.65e-14	2.55e-12
CDA	20.253	101.781	2.32926	1.73e-05	7.22e-05
LRRC15	191.817	947.34	2.30415	5.74e-17	4.55e-15
PPAPDC1A	67.2532	324.787	2.27182	5.6e-23	8.98e-20
SMIM24	36.3189	175.099	2.26938	0.0052978	0.012071
PRSS3P2	79.2534	382.087	2.26936	3.88e-08	2.99e-07
LINC00483	7.28326	35.0809	2.26803	0.00808331	0.0175219
MUC13	87.7784	422.709	2.26773	0.00884193	0.0189466
NFE4	17.5312	83.9762	2.26005	0.00210457	0.00535134
CCL20	532.95	2528.56	2.24624	2.58e-10	3.18e-09
C5orf46	11.8357	55.0815	2.21842	5.74e-15	2.3e-13
SPRR3	22.2558	103.038	2.21092	0.00762402	0.0166387
MMP13	185.275	851.854	2.20094	1.85e-14	6.47e-13
IGFL2	39.0991	173.501	2.14974	1.4e-16	9.39e-15
MMP1	1213.69	5364.13	2.14395	2.06e-18	3.39e-16
ARL14	63.5893	280.348	2.14036	1.2e-08	1.02e-07
SPOCK1	217.907	949.562	2.12355	5.5e-15	2.23e-13
BPIFA1	329.397	1414.25	2.10214	0.000982535	0.00270985
TFF2	116.756	498.134	2.09303	0.0131999	0.0269528
TRPM8	65.6563	278.578	2.08508	2.89e-11	4.52e-10
VSIG1	281.752	1191.8	2.08064	4.77e-07	2.85e-06
HMGA2	28.9107	121.293	2.06882	1.23e-08	1.05e-07
FAM83A	116.622	488.186	2.06559	2.2e-19	5.96e-17
KRT81	78.6922	327.399	2.05676	0.0130023	0.0265832
NETO1	16.133	66.8844	2.05166	2.3e-21	1.53e-18
LINC00973	17.9672	73.2901	2.02825	0.000951661	0.00263414
LYPD1	50.1553	203.102	2.01773	2.55e-14	8.63e-13
TRIM31	19.9975	80.5883	2.01075	0.000632371	0.00183147
MMP10	156.873	630.463	2.00682	7.17e-07	4.11e-06
ANXA13	35.9475	144.147	2.00358	4.39e-05	0.000168081
IBSP	39.7328	158.539	1.99643	5.85e-13	1.38e-11
LY6D	46.2758	184.517	1.99542	1.25e-06	6.79e-06
SOX11	45.0569	179.047	1.99052	2.92e-08	2.31e-07
ARNTL2	89.0992	349.737	1.97279	3.53e-22	3.77e-19
MYBL2	66.6119	261.451	1.97269	4.13e-14	1.34e-12
FABP7	20.6518	80.5155	1.963	2.9e-10	3.53e-09
TMPRSS11E	67.0705	260.562	1.95787	0.000109319	0.000379188
LCN2	656.147	2532.88	1.94869	4.55e-07	2.73e-06
PCP4	104.684	402.718	1.94373	2.95e-08	2.33e-07
MMP12	993.505	3816.35	1.94159	1.16e-15	5.84e-14
LINC00525	60.8374	230.033	1.91881	5.5e-16	3.04e-14
DIO2	142.364	537.154	1.91575	3.35e-19	7.97e-17
AOC1	138.795	523.082	1.91408	6.3e-07	3.67e-06
ALDH3B2	28.366	106.725	1.91166	3.82e-18	5.29e-16
CEACAM7	97.6344	366.458	1.90819	0.000550358	0.00161459
CILP	663.868	2490.19	1.90729	7.06e-11	9.93e-10
MUC16	99.5763	371.777	1.90056	4.8e-08	3.62e-07
SERPINB7	16.716	62.3998	1.90031	0.000462543	0.00138138
TWIST1	137.65	511.785	1.89453	2.26e-15	1.03e-13
PITX1	10.2703	38.1095	1.89168	2.05e-07	1.33e-06
TMEM158	146.873	543.836	1.8886	8.03e-19	1.58e-16
ADAM12	128.026	470.244	1.87697	2.13e-19	5.96e-17
C15orf48	1566.88	5740.01	1.87315	1.29e-17	1.37e-15
S100P	871.995	3186.05	1.86938	8.12e-06	3.65e-05
APELA	46.4084	166.663	1.84448	9.97e-15	3.68e-13
MEGF10	29.9165	106.742	1.83511	7.06e-11	9.93e-10
TCN1	483.762	1723.93	1.83333	1.6e-08	1.33e-07
SULF1	1552.15	5502.68	1.82587	8.43e-24	2.01e-20
GPR87	311.014	1100.04	1.82251	4.99e-07	2.97e-06
FNDC1	458.147	1613.84	1.81662	3.22e-14	1.07e-12
MYEOV	97.2495	341.952	1.81403	3.33e-10	3.99e-09
PTHLH	52.2959	183.714	1.81269	4.11e-11	6.19e-10
PTPRH	60.973	212.011	1.7979	4.64e-15	1.94e-13
CXCL6	241.359	838.848	1.79723	3.91e-07	2.39e-06
UCA1	72.8785	252.354	1.79188	0.0245154	0.046138
VNN1	169.99	580.963	1.773	0.00268571	0.00662768
ZIC2	54.0829	182.866	1.75754	5.5e-09	5.01e-08
ATP10B	152.861	515.627	1.75411	1.49e-10	1.94e-09
CDC45	39.2361	132.073	1.75108	5.42e-15	2.2e-13
ANLN	293.666	984.651	1.74544	9.63e-18	1.08e-15
CYP24A1	299.762	995.616	1.73177	8.25e-08	5.84e-07
PLAU	1170.27	3886.38	1.73159	7.23e-21	3.98e-18
MELK	550.401	1825.63	1.72984	6.03e-18	7.16e-16
FUT9	26.2615	87.0155	1.72832	2.78e-07	1.76e-06
LYPD3	52.5028	173.513	1.72458	0.00108081	0.00295213
ALPK2	68.4334	224	1.71073	4.35e-19	9.51e-17
UMODL1	30.4778	99.2235	1.70292	5.6e-06	2.61e-05
AHNAK2	366.586	1188.44	1.69685	2.69e-15	1.2e-13
KLK6	50.3819	162.841	1.69248	2.4e-05	9.68e-05
SLC12A8	137.998	444.011	1.68594	1.26e-26	1.21e-22
IL20RB	52.3186	168.114	1.68405	3.71e-06	1.8e-05
GJB5	12.5621	40.0894	1.67414	0.000146316	0.00049235
FAM83B	26.301	83.8665	1.67297	0.000324711	0.00100709
KCNK12	16.6427	52.7367	1.66392	1.01e-07	6.97e-07
HTR3A	46.9399	148.426	1.66085	6.26e-09	5.65e-08
PPP1R14D	103.93	327.631	1.65646	2.17e-07	1.4e-06
COL17A1	29.6136	93.235	1.65461	0.000504672	0.00149537
C2CD4A	291.229	912.077	1.647	7e-15	2.75e-13
GALNT14	163.939	512.866	1.64542	1.62e-12	3.36e-11
CLDN10-AS1	27.2467	85.1113	1.64327	2.03e-06	1.05e-05
NKX3-2	47.3518	147.551	1.63972	1.28e-16	8.89e-15
PKP1	12.4287	38.0519	1.61429	0.0138087	0.0280294
S100A9	652.708	1996.75	1.61314	4.39e-08	3.33e-07
CKM	8.92721	27.2172	1.60824	3.58e-06	1.75e-05
CEP55	270.115	821.723	1.60508	2.2e-19	5.96e-17
FOXM1	104.431	317.02	1.60202	2.38e-18	3.72e-16
SERPINA5	29.1957	88.3344	1.59722	2.44e-06	1.24e-05
GJB3	59.4325	179.558	1.59512	5.71e-12	1.05e-10
CT83	131.145	395.011	1.59073	0.0079135	0.0171886
PCSK1	88.2391	265.473	1.58907	0.00518173	0.0118332
STEAP1	869.207	2614.98	1.58903	1.15e-16	8.18e-15
DKK1	245.687	732.432	1.57588	0.00259238	0.00642785
SERPINA4	24.89	73.9866	1.5717	9.72e-05	0.000342173
IGLV6-57	21.9051	65.1121	1.57166	9.11e-08	6.38e-07
EXO1	31.9445	94.792	1.5692	5.57e-10	6.31e-09
KIF4A	151.321	448.895	1.56877	9.48e-18	1.07e-15
DEPDC1B	101.502	300.458	1.56565	8.78e-15	3.3e-13
RNF183	146.397	431.215	1.55852	3.37e-05	0.000132126
CLDN10	426.129	1251.36	1.55414	0.000693216	0.00198145
EGLN3	348.763	1023.61	1.55335	2.74e-18	4.06e-16
ITPKA	52.0157	152.346	1.55034	1.04e-06	5.77e-06
CA9	116.766	341.896	1.54993	7.67e-09	6.8e-08
UHRF1	236.399	691.152	1.54778	1.36e-18	2.41e-16
BUB1B	362.958	1058.96	1.54478	1.44e-19	4.53e-17
RRM2	1079.84	3146	1.5427	7.8e-20	2.73e-17
MUC5AC	119.967	349.434	1.54239	0.000615922	0.00178786
LTF	1348.4	3922.38	1.54048	0.00468735	0.0108327
DLGAP5	212.725	617.479	1.5374	2.03e-18	3.37e-16
MB	219.34	635.476	1.53467	2.07e-09	2.07e-08
PKIB	231.237	669.678	1.5341	5.11e-09	4.69e-08
TPX2	195.918	566.877	1.53279	2.03e-17	1.95e-15
SLC24A2	31.7042	91.4653	1.52855	1.38e-12	2.93e-11
MUC5B	189.682	546.588	1.52687	3.15e-07	1.97e-06
TNFSF11	29.5317	84.4513	1.51586	6.95e-14	2.12e-12
BIRC5	80.0567	228.826	1.51515	3.31e-18	4.69e-16
GPR115	23.112	66.0543	1.51501	2.4e-16	1.48e-14
POU6F2	7.5811	21.6137	1.51147	0.00688554	0.0152151
FBN2	39.8605	113.427	1.50873	2.48e-05	9.98e-05
CXCL5	236.721	671.701	1.50463	0.000385313	0.00117442
FNDC4	45.3415	128.58	1.50376	1.39e-11	2.32e-10
PBK	179.306	504.312	1.49189	1.49e-15	7.23e-14
E2F8	163.399	458.807	1.48949	3.2e-19	7.69e-17
TOP2A	375.756	1053.76	1.48768	2.66e-16	1.61e-14
LYPD6B	79.7024	223.023	1.4845	3.37e-06	1.66e-05
SLCO1B3	72.2893	200.689	1.47311	0.0142992	0.028888
SLC2A1	211.173	586.147	1.47284	6.09e-20	2.3e-17
CST1	85.9637	238.206	1.47041	5.45e-10	6.19e-09
ASPM	142.499	390.243	1.45343	3.17e-17	2.8e-15
VIL1	65.3103	177.578	1.44307	0.000653507	0.00188305
LINC00460	49.364	133.587	1.43624	9.35e-06	4.17e-05
HJURP	94.5581	255.639	1.43483	3.11e-18	4.5e-16
SFRP2	1905.49	5133.36	1.42974	4.67e-12	8.73e-11
MFI2	134.244	361.609	1.42958	2.02e-15	9.35e-14
COL12A1	562.706	1508.22	1.4224	1.06e-10	1.42e-09
ZPLD1	22.7229	60.8936	1.42214	1.23e-12	2.66e-11
GALNT6	159.331	425.227	1.41621	7.32e-11	1.02e-09
NEK2	104.14	277.454	1.41372	1.24e-17	1.33e-15
SLC6A8	138.032	367.633	1.41327	7.24e-14	2.19e-12
KCND2	69.268	181.872	1.39266	3.53e-16	2.04e-14
NUF2	205.841	539.591	1.39034	1.7e-14	6e-13
PRR15	118.858	311.107	1.38817	2.55e-06	1.29e-05
UBE2C	305.711	798.571	1.38525	6.94e-18	8e-16
CDCA3	129.905	338.359	1.3811	5.11e-19	1.08e-16
SPC25	50.2619	130.62	1.37784	2.17e-15	9.91e-14
WFDC3	169.864	440.561	1.37496	1.55e-08	1.29e-07
KIF14	124.812	323.274	1.373	1.06e-17	1.16e-15
MMP9	1541.79	3991.87	1.37246	1.2e-13	3.4e-12
LAMC2	446.681	1154.62	1.3701	1.08e-10	1.45e-09
NDC80	226.862	584.788	1.36609	1.27e-17	1.36e-15
PPP1R1B	260.385	669.702	1.36287	0.00133814	0.00356991
ERCC6L	57.2124	147.038	1.36179	5.05e-15	2.07e-13
KCNN4	173.834	446.217	1.36003	9.29e-15	3.47e-13
THBS2	3005.3	7669.57	1.35164	6.52e-18	7.56e-16
VCAN	1627.39	4140.91	1.34739	1.53e-19	4.61e-17
CDC20	218.492	555.672	1.34666	1.19e-16	8.37e-15
TINAG	15.5173	39.4017	1.34438	0.000237492	0.000758077
B3GNT6	66.2452	167.93	1.34198	0.000735157	0.00209017
STRIP2	52.0631	131.532	1.33708	1.1e-10	1.47e-09
ABCA12	39.8159	100.47	1.33535	3.31e-09	3.15e-08
APOBEC1	35.1615	88.2654	1.32785	3.59e-05	0.000139736
OIP5	81.4657	203.702	1.3222	4.84e-15	2.01e-13
HMMR	404.648	1011.61	1.32192	5.92e-16	3.23e-14
RP11-295G20.2	92.6026	231.271	1.32046	5.64e-10	6.37e-09
CENPF	170.514	425.163	1.31812	4.48e-16	2.52e-14
CENPE	93.467	232.676	1.31579	2.1e-16	1.31e-14
KISS1R	198.184	492.469	1.31319	1.68e-09	1.71e-08
ELOVL6	160.196	397.148	1.30984	1.16e-11	1.98e-10
MFAP5	140.611	346.758	1.30222	7.48e-10	8.2e-09
PRRX2	35.3453	86.9094	1.29799	2.18e-09	2.17e-08
TTK	154.529	379.695	1.29696	4.23e-17	3.56e-15
CHRNA9	47.9305	117.616	1.29508	0.00856721	0.0184359
C1QTNF6	23.9748	58.7661	1.29346	1.27e-15	6.31e-14
TFF1	764.563	1870.15	1.29045	7.46e-06	3.39e-05
CDC6	53.6901	131.28	1.28992	1.11e-18	2.13e-16
ITGA11	72.8719	177.598	1.28518	2.37e-14	8.08e-13
DSP	3542.86	8624.97	1.2836	8.3e-16	4.32e-14
EFNA2	24.4428	59.486	1.28314	1.38e-08	1.16e-07
B3GNT3	117.528	285.312	1.27953	3.16e-18	4.51e-16
CST4	253.877	615.709	1.27812	3e-10	3.64e-09
MYBPH	16.6375	40.3476	1.27804	0.000475142	0.00141572
VTCN1	196.187	475.681	1.27777	0.00107398	0.00293557
OR51E1	46.9918	113.881	1.27705	6.66e-16	3.57e-14
TMPRSS4	365.911	885.564	1.2751	1.1e-09	1.17e-08
PRC1	381.872	917.712	1.26495	4.2e-18	5.58e-16
TRIP13	317.279	759.443	1.25919	5.05e-11	7.42e-10
DEPDC1	66.0974	158.139	1.25852	8.93e-16	4.6e-14
MCM10	73.5764	175.924	1.25764	3.42e-17	2.99e-15
SPP1	2414.21	5772.09	1.25754	2.04e-14	7.07e-13
CDCA8	157.291	374.977	1.25337	1.02e-16	7.42e-15
SPINK1	1413.78	3367.49	1.25212	1.76e-06	9.2e-06
TRIM29	118.365	281.437	1.24956	0.0147318	0.0296716
TFAP2A	162.099	385.395	1.24947	5.41e-13	1.3e-11
NCAPG	155.431	368.189	1.24417	3.48e-15	1.49e-13
FGL1	343.11	810.861	1.24078	0.00369567	0.00878663
FOXA3	228.825	540.768	1.24077	9.72e-05	0.000342173
AIM2	426.487	1007.69	1.24048	2.36e-09	2.33e-08
CFB	624.132	1473.4	1.23923	4.99e-11	7.34e-10
FAP	766.147	1806.32	1.23736	6.47e-16	3.49e-14
CCNB1	416.87	981.432	1.23529	1.47e-15	7.16e-14
CCNB2	138.994	326.31	1.23122	1.82e-17	1.78e-15
UGT8	167.562	392.964	1.22971	6.46e-09	5.81e-08
LOC340340	54.06	126.632	1.22801	1.09e-05	4.8e-05
TNFAIP6	413.815	967.455	1.22521	3.59e-13	9.03e-12
KIR3DS1	5.24015	12.2137	1.22082	0.0246296	0.0463213
MUC4	220.378	513.142	1.21937	0.00550658	0.0124876
CRABP2	612.1	1419.69	1.21374	1.42e-06	7.58e-06
ZWINT	1270.6	2934.78	1.20774	5.4e-18	6.62e-16
MXRA5	3333.53	7698.19	1.20747	4.07e-18	5.48e-16
SEMA4B	1377.28	3171.27	1.20324	3.99e-22	3.84e-19
LGI2	22.1091	50.7687	1.1993	9.91e-06	4.39e-05
KIF26B	224.238	513.499	1.19533	2.83e-18	4.16e-16
CYAT1	23.0201	52.7012	1.19494	5.58e-07	3.28e-06
UBE2T	157.055	359.183	1.19345	7.95e-15	3.03e-13
MAD2L1	248.494	568.198	1.19318	2.27e-18	3.61e-16
DEFB1	112.612	257.15	1.19126	0.00016656	0.000553313
ORC1	23.4347	53.3568	1.18702	2.55e-10	3.15e-09
HOXA1	59.9187	136.374	1.18649	4.48e-10	5.21e-09
KIF2C	164.134	373.315	1.18552	8.91e-17	6.62e-15
KIF20A	220.464	499.742	1.18064	2.14e-15	9.79e-14
GPR84	144.765	327.805	1.17913	1.17e-13	3.32e-12
TM4SF5	29.803	67.4733	1.17886	0.00139768	0.00371128
ST8SIA2	12.404	27.9709	1.17311	2.02e-09	2.02e-08
LOC101929272	103.757	233.608	1.17088	1.12e-07	7.69e-07
SPRR1A	77.3298	174.103	1.17085	0.00284811	0.00697303
CDH3	872.086	1962.06	1.16982	3.41e-13	8.63e-12
TNFSF4	260.625	585.853	1.16856	1.79e-17	1.76e-15
SPAG4	201.053	451.742	1.16792	1.26e-13	3.56e-12
GC	6.985	15.693	1.16779	0.015251	0.0305385
FHL2	1522.07	3416.97	1.16668	8.18e-16	4.27e-14
CXCL8	1554.19	3488.68	1.16651	1.12e-10	1.5e-09
IGF2BP3	341.645	766.163	1.16515	6.36e-08	4.66e-07
P2RY6	152.225	341.251	1.16463	5.41e-13	1.3e-11
HHIPL2	82.9783	185.955	1.16414	0.0016409	0.00427456
SUGCT	99.9775	223.961	1.16357	1.24e-09	1.3e-08
CCNE1	91.0487	203.609	1.16109	2.54e-15	1.14e-13
LOXL2	117.563	261.819	1.15514	5.54e-19	1.16e-16
NEIL3	88.2597	196.178	1.15234	4.8e-13	1.17e-11
FCRL5	131.196	291.351	1.15103	8.7e-07	4.89e-06
SEMA3A	78.0674	173.098	1.14879	0.000115927	0.000399447
HAPLN1	38.2823	84.6311	1.14451	0.00847735	0.018265
RHPN2	754.532	1666.77	1.1434	1.4e-08	1.18e-07
CTHRC1	6743.22	14881.7	1.14203	2.09e-19	5.96e-17
CXCL1	1047.14	2308.84	1.14071	3.98e-06	1.92e-05
B3GALT5	40.7464	89.812	1.14023	0.00198154	0.00506461
CDKN3	126.584	278.965	1.13999	2.33e-15	1.06e-13
IGSF9	78.9763	173.86	1.13843	7.61e-13	1.74e-11
KIAA0101	838.905	1846.16	1.13795	1.04e-17	1.15e-15
HES6	98.6179	216.886	1.13701	1.74e-07	1.15e-06
LINC01133	40.912	89.957	1.13671	0.00117325	0.00317669
LINC01207	198.914	436.218	1.1329	0.000484802	0.00144249
TUBB2B	248.473	544.527	1.13192	0.0124881	0.0256628
KIF11	328.597	718.892	1.12946	1.07e-17	1.17e-15
LOC100130476	31.4308	68.7104	1.12835	0.00250202	0.00623029
KIF18B	192.862	421.506	1.12798	7.74e-18	8.82e-16
MKI67	136.709	298.472	1.12649	1.51e-17	1.56e-15
PLEK2	492.904	1075.34	1.12541	1.4e-14	5.03e-13
MZB1	338.558	738.436	1.12507	4.04e-05	0.000155513
C1QTNF3	280.156	610.463	1.12367	0.000546711	0.00160511
KIF23	90.1333	196.387	1.12356	9.77e-14	2.84e-12
COL5A2	3610.52	7858.92	1.12212	6.68e-17	5.15e-15
IQGAP3	74.1676	161.387	1.12166	1.4e-15	6.93e-14
KYNU	404.811	878.978	1.11858	0.000933571	0.00258965
GINS1	467.394	1014.82	1.11851	3.02e-13	7.79e-12
CHRNA5	22.6183	49.0631	1.11715	3.43e-05	0.000133936
PDZK1IP1	543.393	1178.48	1.11686	8.97e-11	1.22e-09
GCNT3	1157.73	2509.97	1.11637	8.86e-07	4.97e-06
WISP1	295.46	639.101	1.11308	2.04e-14	7.07e-13
CDCA2	99.8072	215.82	1.11261	1.56e-16	1.02e-14
LOC101929122	55.3743	119.561	1.11046	1.68e-12	3.48e-11
SLC4A11	106.718	230.389	1.11027	3.7e-07	2.28e-06
CENPU	194.913	420.342	1.10873	2.12e-17	2e-15
NUSAP1	456.921	981.209	1.10261	1.32e-16	9e-15
GLYATL2	85.768	184.172	1.10254	0.00114406	0.00310594
TNNT1	76.1196	163.272	1.10093	0.000219804	0.000708192
PTTG1	812.02	1739.01	1.09868	1.56e-16	1.02e-14
PKP2	82.8113	177.289	1.0982	2.3e-06	1.17e-05
TRIM59	375.807	804.232	1.09762	4.28e-22	3.92e-19
GAD1	66.0547	141.307	1.0971	2.92e-07	1.84e-06
SYNDIG1	104.909	223.947	1.09403	2.29e-12	4.59e-11
KRT75	22.6434	48.2892	1.09261	3.51e-05	0.00013689
TK1	230.648	491.337	1.09102	2.06e-17	1.97e-15
PLOD2	1316.94	2802.2	1.08937	6.32e-18	7.41e-16
LY6K	96.806	205.945	1.08909	0.00232989	0.00585315
ADAMDEC1	442.576	939.544	1.08604	4.61e-08	3.49e-07
C11orf86	24.9856	53.0025	1.08497	8e-09	7.08e-08
CDC25C	19.6685	41.7093	1.08448	1.22e-12	2.63e-11
RAD51AP1	637.872	1352.23	1.084	9.42e-15	3.51e-13
SPRR2C	9.68475	20.496	1.08156	0.0229634	0.0435578
PMAIP1	659.339	1392.91	1.07901	8.67e-08	6.1e-07
CDT1	50.8755	107.478	1.079	2.04e-12	4.16e-11
CKAP2L	65.8467	138.668	1.07445	1.41e-13	3.92e-12
MMP3	156.061	327.892	1.07111	3.18e-10	3.82e-09
POLQ	98.9697	207.81	1.07021	4.04e-16	2.29e-14
HOXA10	71.9614	151.09	1.07011	0.00314489	0.00762016
UBE2S	53.7157	112.692	1.06898	3.06e-13	7.87e-12
CDCA7	569.767	1191.29	1.06408	3.42e-09	3.25e-08
COL5A1	1481.6	3096.2	1.06335	1.13e-13	3.25e-12
CDK1	400.525	836.696	1.06281	3.19e-13	8.15e-12
IGLJ3	481.059	1003.15	1.06025	2.06e-05	8.45e-05
MND1	66.1516	137.899	1.05976	3.55e-14	1.17e-12
CENPM	149.405	311.295	1.05905	1.1e-16	7.91e-15
UNC5B-AS1	6.94595	14.4526	1.05709	0.000779446	0.00220501
STEAP1B	57.4585	119.428	1.05554	7.78e-06	3.52e-05
MAST1	19.7654	41.0582	1.0547	2.21e-09	2.19e-08
DERL3	124.169	257.825	1.05409	7.32e-13	1.67e-11
TDO2	243.541	505.63	1.05392	3.09e-06	1.53e-05
BC016361	14.1624	29.3827	1.0529	0.00912449	0.0194611
CTSV	200.455	415.449	1.05139	2e-09	2e-08
RAD54L	74.2381	153.462	1.04765	2.38e-13	6.28e-12
BBOX1	58.7835	121.492	1.04738	0.0247443	0.0465143
ITGB8	422.012	872.044	1.04712	7.39e-08	5.31e-07
FANCI	188.63	389.419	1.04576	5.74e-17	4.55e-15
RHOV	60.3627	124.596	1.04553	3.54e-08	2.75e-07
JPH3	15.6655	32.2861	1.04332	5.75e-05	0.000214184
SPAG5	263.519	542.052	1.04052	8.18e-16	4.27e-14
E2F7	102.574	210.886	1.03979	3.48e-15	1.49e-13
LAMB3	1610.58	3310.51	1.03948	3.27e-12	6.33e-11
SOST	24.162	49.6601	1.03935	0.000256509	0.000813117
ENPP1	58.5483	120.274	1.03863	3.59e-07	2.21e-06
HPDL	8.20493	16.8358	1.03697	4.57e-05	0.000173996
GPC6	322.972	662.647	1.03683	1.43e-07	9.58e-07
FAM111B	61.3262	125.733	1.03578	1.16e-11	1.98e-10
KIFC1	48.348	99.0436	1.03461	3.53e-09	3.35e-08
LINC00857	55.5693	113.649	1.03223	1.29e-11	2.17e-10
NPB	17.0565	34.842	1.03051	0.000120246	0.000412852
SRPX2	303.148	618.075	1.02776	6.31e-10	7.04e-09
FBXO32	278.909	567.634	1.02517	1.16e-14	4.24e-13
LEPREL4	235.199	478.213	1.02377	6.39e-17	4.96e-15
UNC5CL	404.026	821.288	1.02344	2.01e-11	3.22e-10
BCL2L15	200.857	408.253	1.02329	7.12e-09	6.35e-08
DUSP4	333.182	677.183	1.02324	0.00194594	0.00498554
DDIT4L	409.665	832.532	1.02306	0.00847735	0.018265
CCDC160	39.4904	80.234	1.02271	0.000995142	0.00274109
CASC5	82.2118	166.992	1.02236	7.21e-17	5.49e-15
CPXM1	147.283	298.803	1.0206	2.36e-09	2.33e-08
MGC4294	39.4953	80.0209	1.0187	1.53e-11	2.53e-10
ADAMTS16	51.881	104.711	1.01314	0.000224501	0.000722238
IL4I1	136.187	274.675	1.01214	5.14e-10	5.87e-09
ECT2	432.565	872.052	1.0115	3.58e-19	8.3e-17
ITGB4	65.8051	132.489	1.0096	2.66e-09	2.59e-08
SLC7A11	338.889	681.71	1.00835	5.51e-10	6.25e-09
ORC6	473.455	951.203	1.00653	5.57e-17	4.47e-15
TGFA	306.995	616.735	1.00644	4.25e-09	3.97e-08
CLEC4M	41.1261	20.5617	-1.00009	0.000345419	0.00106582
CTSG	245.391	122.614	-1.00096	3.64e-13	9.11e-12
DENND2A	249.657	124.661	-1.00194	1.73e-18	2.97e-16
WWC2	61.5853	30.7409	-1.00243	5.85e-13	1.38e-11
RP11-295M18.6	167.207	83.4587	-1.0025	5.82e-15	2.33e-13
CCDC173	151.827	75.4981	-1.00792	5.59e-08	4.14e-07
THBD	1436.23	713.774	-1.00875	8.09e-09	7.15e-08
SLCO4C1	609.921	302.414	-1.0121	3.61e-09	3.41e-08
ESYT3	224.065	111.073	-1.01241	5.34e-13	1.28e-11
DOK6	173.255	85.8297	-1.01335	1.25e-12	2.68e-11
TPPP3	1290.31	637.714	-1.01674	1.41e-10	1.84e-09
LRRK2	3708.3	1832.68	-1.0168	4.55e-12	8.56e-11
NFASC	141.635	69.9676	-1.01742	1.32e-16	9e-15
ERG	421.447	208.041	-1.01849	1.29e-17	1.37e-15
ANKRD1	63.7244	31.4038	-1.02091	0.00369567	0.00878663
TPPP	393.078	193.366	-1.02348	1.47e-20	6.86e-18
ADARB1	469.367	230.829	-1.02389	3.69e-16	2.11e-14
RP11-38P22.2	983.452	483.575	-1.02411	6.76e-08	4.91e-07
CSRNP1	1435.27	705.329	-1.02495	4.69e-10	5.42e-09
LMO7DN	116.013	56.8223	-1.02976	5.48e-13	1.31e-11
MAP1LC3C	135.404	66.2248	-1.03182	2.61e-08	2.08e-07
GSTM5	482.85	236.088	-1.03225	6.96e-16	3.7e-14
WNT11	159.228	77.677	-1.03554	5.34e-13	1.28e-11
ITGA8	852.6	415.401	-1.03736	4.2e-15	1.77e-13
LOC100506725	111.744	54.3995	-1.03853	7.95e-16	4.18e-14
SLC1A7	231.597	112.738	-1.03865	0.00117325	0.00317669
ECSCR	748.443	363.871	-1.04047	8.06e-11	1.11e-09
HIGD1B	346.527	168.374	-1.04129	1.39e-11	2.32e-10
ZDHHC11	818.305	397.373	-1.04214	2.01e-14	6.99e-13
SHANK3	351.401	170.525	-1.04314	3.87e-11	5.88e-10
LINC00622	295.016	142.848	-1.04631	1.45e-09	1.5e-08
CNTN6	219.588	106.164	-1.04851	1.37e-12	2.89e-11
ITIH5	613.569	296.506	-1.04916	5.16e-12	9.54e-11
ATOH8	315.841	152.373	-1.05159	3.52e-17	3.03e-15
SLIT3	450.582	217.032	-1.05388	5.75e-16	3.16e-14
GPM6B	1186.26	571.154	-1.05446	8.67e-13	1.95e-11
HMGCLL1	108.924	52.4218	-1.05509	5.07e-20	1.99e-17
SMTNL2	93.6741	45.0496	-1.05614	3.82e-10	4.52e-09
SEMA3G	362.966	174.288	-1.05836	0.000390592	0.00118788
AQP4	2117.39	1016.33	-1.05893	3.06e-13	7.87e-12
TAL1	166.2	79.5849	-1.06236	2.89e-15	1.27e-13
SVEP1	257.203	123.159	-1.06238	5.44e-14	1.72e-12
AGTR2	98.6126	47.2038	-1.06287	0.000305169	0.00095031
SPRY4-IT1	497.747	238.252	-1.06292	4.76e-18	6.07e-16
SLC26A9	997	477.187	-1.06304	1.14e-06	6.26e-06
C1QTNF7	493.849	235.811	-1.06644	9.93e-18	1.11e-15
GPX3	6080.04	2902.47	-1.0668	3.92e-17	3.36e-15
KCNT2	423.026	201.934	-1.06686	3.39e-11	5.21e-10
LOC101927069	63.7495	30.3759	-1.06949	5.57e-05	0.000208361
LINC00472	196.113	93.3344	-1.07121	1.28e-13	3.6e-12
PPP1R14A	704.471	335.254	-1.07128	1.25e-12	2.68e-11
BMPER	115.858	55.0983	-1.07228	3.86e-09	3.62e-08
FENDRR	141.532	67.2934	-1.07259	6.66e-07	3.85e-06
DUOX1	261.218	124.116	-1.07357	2.87e-13	7.43e-12
DAPK2	278.783	132.232	-1.07606	3.66e-21	2.13e-18
SCN3B	59.181	27.9522	-1.08217	1.08e-10	1.45e-09
PKNOX2	234.05	110.506	-1.08268	7.29e-19	1.45e-16
GUCY1A2	758.303	357.901	-1.08321	2.48e-17	2.28e-15
FAM154B	273.848	129.221	-1.08354	5.65e-06	2.63e-05
DPP6	95.4499	44.9897	-1.08515	6.32e-14	1.97e-12
SMCO3	246.268	115.963	-1.08657	2.49e-18	3.81e-16
TMEM88	149.694	70.4714	-1.0869	2.3e-15	1.04e-13
LRRC36	1290.28	607.284	-1.08724	9.26e-13	2.07e-11
PGM5	310.542	145.933	-1.08949	5.92e-16	3.23e-14
PLAC9	148.662	69.8341	-1.09003	1.12e-16	8e-15
TTLL7	265.808	124.803	-1.09073	2.09e-12	4.24e-11
SCGB2A1	391.714	183.719	-1.0923	0.020018	0.0386603
PCDH9	218.004	102.243	-1.09236	8.55e-16	4.42e-14
CCDC85A	190.832	89.3089	-1.09543	5.14e-10	5.87e-09
LOC100507311	417.854	195.511	-1.09575	4.14e-15	1.75e-13
ENDOU	21.4919	10.0519	-1.09633	3e-09	2.89e-08
COL4A3	504.232	235.577	-1.09789	6.16e-15	2.46e-13
PEBP4	992.102	463.467	-1.09802	3.67e-12	7.04e-11
SLC5A9	77.4619	36.1517	-1.09942	2.22e-06	1.13e-05
CYP2B7P	2683.72	1251.4	-1.10069	3.7e-14	1.21e-12
LINC00312	510.964	238.117	-1.10155	2.49e-18	3.81e-16
TRIM63	66.5945	31.0184	-1.10228	8.35e-11	1.15e-09
VWF	2328.36	1083.74	-1.10329	2.58e-15	1.15e-13
SLIT2	3549.74	1651.63	-1.10382	9.2e-16	4.71e-14
KRT4	94.1383	43.7051	-1.10698	8.84e-08	6.21e-07
SEMA6A	203.125	94.2417	-1.10793	4.75e-11	7.04e-10
AL832163	58.2511	27.0129	-1.10864	2.46e-07	1.57e-06
JAM2	1349.22	625.472	-1.10911	1.66e-12	3.44e-11
TNR	66.7628	30.9278	-1.11014	0.000532348	0.00156797
GPR133	1290.64	596.163	-1.11431	2.13e-19	5.96e-17
C11orf97	73.7742	34.0373	-1.116	0.000136095	0.000460613
RGCC	4076.86	1879.73	-1.11693	2.34e-19	6.27e-17
RP11-401P9.4	641.779	295.858	-1.11717	1.32e-16	9e-15
CAV3	107.651	49.5252	-1.12012	6.81e-12	1.23e-10
FIGLA	13.9545	6.4191	-1.12029	2.55e-08	2.04e-07
NPR1	289.976	133.318	-1.12106	6.1e-17	4.77e-15
GPR146	260.309	119.571	-1.12236	4.05e-13	1e-11
C7	4729.25	2170.97	-1.12327	1.6e-16	1.04e-14
ADAMTS9-AS2	135.303	62.077	-1.12406	3.4e-20	1.42e-17
CTB-167B5.2	2230.81	1022.91	-1.12489	9.63e-13	2.13e-11
MAOB	699.937	319.864	-1.12977	3.47e-17	3.01e-15
LOC101926959	1145.19	523.186	-1.13018	2.5e-11	3.94e-10
LDB3	99.7741	45.5635	-1.13079	1.18e-15	5.91e-14
RASIP1	228.089	104.131	-1.1312	5.83e-11	8.42e-10
LDB2	1624.98	740.258	-1.13432	1.65e-14	5.85e-13
ARHGEF26	599.242	272.604	-1.13633	8.39e-17	6.26e-15
ABCB1	188.359	85.3814	-1.14149	1.75e-09	1.78e-08
CSF3	59.6719	27.0162	-1.14323	0.0041413	0.00970824
EFCC1	74.1892	33.5776	-1.14371	4.27e-18	5.62e-16
MS4A8	610.517	276.072	-1.14499	1.79e-06	9.35e-06
EGFEM1P	28.4831	12.8446	-1.14895	5.59e-08	4.14e-07
APOLD1	2664.45	1199.98	-1.15083	1.27e-06	6.89e-06
MYCT1	373.076	167.924	-1.15167	8.56e-13	1.93e-11
CCDC178	129.986	58.506	-1.1517	1.59e-07	1.06e-06
CFP	81.4087	36.5897	-1.15374	1.66e-09	1.69e-08
CDH19	89.39	40.1754	-1.1538	5.69e-11	8.26e-10
MYOCD	430.291	192.355	-1.16154	4.68e-16	2.62e-14
ABI3BP	1753.86	781.765	-1.16572	2.53e-18	3.84e-16
BEX1	414.87	184.562	-1.16855	1.15e-11	1.96e-10
APOH	956.99	425.451	-1.16951	7.58e-07	4.32e-06
SCGB1A1	7947.2	3532.59	-1.16972	1.74e-07	1.15e-06
DLC1	2132.02	947.622	-1.16984	1.19e-21	9.2e-19
PTPN5	43.3149	19.1962	-1.17404	1.87e-05	7.76e-05
KCTD16	74.1589	32.8543	-1.17454	3.39e-15	1.46e-13
IL6	1055.13	467.083	-1.17567	0.00289855	0.00707941
FGFBP2	172.516	76.1187	-1.18041	2.44e-09	2.4e-08
NELL1	220.335	97.211	-1.18051	0.0263996	0.0492316
FRAS1	459.497	202.635	-1.18117	2.2e-19	5.96e-17
PREX2	468.402	206.302	-1.18299	7.29e-19	1.45e-16
SYDE2	181.341	79.8075	-1.18411	2.65e-15	1.18e-13
LOC101929335	34.7354	15.2591	-1.18674	6.58e-11	9.31e-10
CD36	966.193	423.033	-1.19154	2.5e-08	2e-07
CEACAM8	126.013	55.1043	-1.19333	8.76e-05	0.000312128
NPY1R	179.373	78.2167	-1.19741	3.03e-12	5.89e-11
HSD17B6	4975.23	2168.44	-1.1981	3.55e-14	1.17e-12
FBLN5	1248.85	543.459	-1.20036	9.05e-20	3.06e-17
CDH5	1509.79	656.894	-1.20062	2.09e-10	2.64e-09
FAM162B	1373.48	597.132	-1.20172	6.58e-14	2.03e-12
RP5-855D21.1	62.9173	27.3349	-1.20271	6.76e-10	7.49e-09
HBB	5828.66	2532.05	-1.20286	2.44e-09	2.4e-08
TGFBR3	3953.01	1716.77	-1.20326	1.91e-17	1.84e-15
FGF14	144.158	62.5376	-1.20486	4.38e-13	1.08e-11
NOSTRIN	1112.56	481.981	-1.20684	6.71e-15	2.65e-13
CHIA	381.092	164.881	-1.20871	1.95e-10	2.47e-09
CACNA2D2	2527.52	1092.25	-1.21041	3.64e-16	2.09e-14
CASQ2	340.15	146.887	-1.21146	7.81e-13	1.77e-11
NR4A1	697.154	300.625	-1.21351	1.29e-10	1.71e-09
ARHGAP6	699.61	301.272	-1.21549	5.15e-18	6.36e-16
FAM13C	923.8	396.194	-1.22137	1.3e-16	8.96e-15
GFRA1	269.343	115.44	-1.2223	5.65e-17	4.52e-15
LOC285043	455.574	194.714	-1.22633	1.25e-12	2.68e-11
ATP1A2	286.328	121.972	-1.23112	4.49e-19	9.72e-17
TMEM213	291.545	123.895	-1.23461	8.01e-07	4.54e-06
C2orf40	1637.74	695.943	-1.23466	1.63e-17	1.65e-15
FHL1	3586.81	1524.16	-1.23469	3.29e-20	1.41e-17
NPNT	2155.96	914.201	-1.23774	5.64e-24	1.55e-20
ACKR1	1220.12	516.023	-1.24151	5.01e-14	1.6e-12
ANKRD29	1134.26	479.311	-1.24271	2.74e-16	1.66e-14
NTNG1	130.581	54.9915	-1.24766	2.7e-18	4.06e-16
RXFP1	134.941	56.7847	-1.24876	9.59e-10	1.03e-08
TRHDE	234.065	98.2619	-1.25221	6.06e-14	1.9e-12
AFF3	129.181	54.2219	-1.25244	1.01e-16	7.39e-15
FMO2	4601.66	1931.01	-1.2528	3.33e-16	1.95e-14
FOXF1	1227.06	514.551	-1.25382	1.44e-08	1.21e-07
S1PR1	1671.17	699.457	-1.25655	1.44e-14	5.15e-13
EMCN	1276.11	532.704	-1.26035	4.84e-15	2.01e-13
COL6A6	840.851	349.907	-1.26488	1.86e-11	3.02e-10
FREM3	43.9299	18.1462	-1.27554	5.43e-07	3.21e-06
LINC01354	40.5305	16.7398	-1.27573	4.5e-13	1.1e-11
NR4A3	711.367	293.734	-1.27608	1.37e-08	1.15e-07
RERGL	133.734	55.2005	-1.27661	7.32e-08	5.27e-07
PLEKHH2	1273.21	524.091	-1.28058	9.4e-24	2.01e-20
ANGPT1	1221.91	502.544	-1.28181	3.58e-19	8.3e-17
SLC17A8	28.8552	11.8609	-1.28261	1.06e-07	7.28e-07
BRE-AS1	233.297	95.8804	-1.28286	5.51e-10	6.25e-09
FXYD1	199.032	81.6238	-1.28594	5.75e-18	6.96e-16
CLDN5	2200.85	901.696	-1.28735	3.31e-09	3.15e-08
ROBO2	644.772	263.994	-1.28828	1.24e-18	2.28e-16
FAM189A2	1010.63	413.754	-1.28841	3.18e-16	1.88e-14
CLEC14A	807.35	329.463	-1.29308	1.44e-14	5.15e-13
CYP4B1	5147.28	2097.77	-1.29496	5.19e-16	2.87e-14
SFTPC	12600	5130.54	-1.29624	2.94e-13	7.59e-12
KL	284.851	115.595	-1.30112	4.7e-15	1.96e-13
SH3GL2	73.0696	29.6344	-1.302	1.51e-05	6.4e-05
GHR	657.861	266.615	-1.30302	6.1e-17	4.77e-15
LPHN3	177.768	72.0116	-1.30369	4.33e-12	8.17e-11
VIPR1	448.36	181.123	-1.30769	1.55e-09	1.59e-08
PDK4	2291.04	925.503	-1.30769	3.85e-15	1.63e-13
ACADL	511.322	206.431	-1.30857	2.32e-11	3.69e-10
SLC14A1	156.335	63.0128	-1.31092	6.49e-08	4.74e-07
ART4	238.929	96.2095	-1.31233	1.41e-19	4.53e-17
SYNDIG1L	81.0865	32.5575	-1.31647	1.19e-12	2.57e-11
AX748273	281.611	112.992	-1.31749	6.19e-16	3.35e-14
MYRIP	286.206	114.747	-1.3186	3.38e-16	1.97e-14
PTPRB	1016.15	407.336	-1.31882	4.57e-15	1.92e-13
SCN7A	1836.85	732.053	-1.32721	3.07e-22	3.47e-19
RP3-525N10.2	67.0131	26.6583	-1.32986	2.09e-20	9.37e-18
TBX4	68.792	27.3178	-1.3324	8.43e-16	4.37e-14
SGCA	85.3414	33.8401	-1.33451	7.07e-12	1.27e-10
MMRN1	462.531	182.127	-1.34461	1.06e-13	3.06e-12
ROBO4	774.892	304.596	-1.3471	1.14e-11	1.94e-10
TEK	879.355	344.775	-1.35079	2.55e-14	8.63e-13
DNASE1L3	239.937	93.9458	-1.35276	1.36e-18	2.41e-16
SOX7	1862.37	723.583	-1.36391	8.86e-12	1.55e-10
CDO1	470.174	182.642	-1.36417	4.54e-16	2.55e-14
KANK3	443.076	171.978	-1.36533	1.89e-16	1.2e-14
GPC3	288.38	111.394	-1.37231	4.29e-24	1.38e-20
ADAMTS1	2795.77	1076.64	-1.37671	5.74e-14	1.81e-12
KCNK3	335.112	128.941	-1.37793	7.24e-14	2.19e-12
LRRTM4	80.4842	30.912	-1.38054	6.05e-11	8.69e-10
CFD	3592.63	1375.1	-1.3855	4.96e-16	2.77e-14
HSPB3	69.1988	26.4082	-1.38976	2.21e-11	3.52e-10
CHRDL1	4983.44	1881.75	-1.40506	1.5e-20	6.86e-18
LINC00551	137.43	51.5476	-1.41472	1.67e-06	8.78e-06
SUSD2	2372.63	889.63	-1.41521	6.19e-16	3.35e-14
CD300LG	124.862	46.3363	-1.43012	6.76e-13	1.57e-11
RNF182	380.327	140.573	-1.43592	6.1e-17	4.77e-15
RAMP3	442.38	162.618	-1.4438	4.89e-09	4.51e-08
RP11-476D10.1	423.868	155.498	-1.44672	6.47e-06	2.98e-05
FOSB	4802.3	1755.88	-1.45153	4.05e-10	4.74e-09
RSPO1	64.5701	23.6047	-1.45179	4.75e-10	5.47e-09
RSPO2	92.6163	33.731	-1.45719	1.56e-17	1.6e-15
EDNRB	1664.14	602.76	-1.46512	7.32e-13	1.67e-11
FGFR4	167.192	60.0377	-1.47757	4.2e-18	5.58e-16
FHL5	226.233	81.1598	-1.47897	2.27e-18	3.61e-16
TMEM100	3607.5	1292.11	-1.48127	2.72e-08	2.16e-07
FREM1	139.266	49.662	-1.48763	5.58e-07	3.28e-06
TSPAN7	2075.01	737.059	-1.49327	1.05e-20	5.32e-18
ADAMTSL3	578.295	205.038	-1.49592	2.42e-19	6.39e-17
LYVE1	252.405	89.2429	-1.49993	7.93e-08	5.63e-07
FAT3	296.682	104.04	-1.51177	2.8e-14	9.47e-13
ABCA8	1282.11	448.602	-1.51502	8.71e-21	4.53e-18
BAI3	156.131	54.1417	-1.52794	4.36e-23	7.63e-20
WIF1	5998.55	2063.52	-1.53951	6.52e-18	7.56e-16
LGI3	50.7442	17.4339	-1.54135	6.96e-08	5.03e-07
CLIC5	1560.03	532.298	-1.55127	6.86e-16	3.66e-14
ZNF385B	1568.8	534.035	-1.55466	1.71e-17	1.7e-15
ASPA	195.72	66.4942	-1.55749	2.13e-18	3.44e-16
DACH1	535.44	179.507	-1.57669	3.05e-16	1.81e-14
DQ592442	652.803	217.417	-1.58618	4.55e-14	1.46e-12
SCARA5	684.799	227.471	-1.59	2.09e-17	1.99e-15
LOC102723918	59.6461	19.6592	-1.60122	1.68e-17	1.68e-15
MFAP4	2521.77	827.967	-1.60679	9.89e-19	1.92e-16
MT1M	396.4	130.147	-1.60681	5.45e-10	6.19e-09
RP1-78O14.1	337.228	110.552	-1.609	4.66e-08	3.52e-07
SDPR	2404.55	783.353	-1.61803	4.57e-21	2.59e-18
BCHE	1535.52	496.302	-1.62944	1.4e-17	1.46e-15
ANGPTL1	344.123	110.556	-1.63815	1.6e-16	1.04e-14
STXBP6	380.102	121.736	-1.64263	3.21e-10	3.86e-09
GPIHBP1	294.869	93.9256	-1.65048	1.15e-14	4.18e-13
USHBP1	44.204	14.066	-1.65196	7.57e-10	8.28e-09
PGM5-AS1	187.475	59.5638	-1.65419	1.22e-16	8.56e-15
FABP4	572.688	181.695	-1.65623	2.79e-11	4.37e-10
INMT	2252.97	709.338	-1.66728	2.3e-21	1.53e-18
CCBE1	365.055	114.64	-1.671	1.61e-17	1.63e-15
ADH1B	4669.22	1463.65	-1.67361	9.05e-22	7.26e-19
LRRN3	817.364	255.121	-1.6798	6.11e-19	1.26e-16
ZBTB16	1049.94	327.411	-1.68114	3.16e-18	4.51e-16
KIAA0408	87.0802	26.9966	-1.68957	1.61e-17	1.63e-15
TNNC1	227.336	70.401	-1.69116	2.17e-12	4.39e-11
FLJ35700	256.604	79.4639	-1.69118	7.15e-14	2.17e-12
MS4A15	170.336	52.6883	-1.69283	1.51e-16	1e-14
FCN3	1359.15	410.109	-1.72863	1.69e-05	7.07e-05
ADCYAP1	116.821	35.1591	-1.73233	0.000104598	0.000365049
FAM107A	753.155	225.621	-1.73904	1.19e-16	8.37e-15
MAMDC2	2948.67	873.087	-1.75587	2.05e-22	2.46e-19
AGTR1	645.484	190.949	-1.75719	1.66e-17	1.66e-15
AOC3	5616.11	1656.64	-1.76131	2.73e-21	1.73e-18
TMEM132C	167.414	48.6364	-1.78331	2.3e-15	1.04e-13
CA3	520.936	151.082	-1.78578	1.64e-12	3.4e-11
GDF10	266.788	76.6499	-1.79934	1.91e-22	2.45e-19
BTNL9	573.008	160.383	-1.83703	7.15e-14	2.17e-12
ADAMTS8	1027.75	285.609	-1.84737	1.34e-22	1.84e-19
SCN4B	713.813	197.569	-1.85319	3.89e-20	1.59e-17
NCKAP5	541.7	148.934	-1.86282	1.3e-11	2.19e-10
B3GALT2	331.209	90.9424	-1.86472	1.38e-20	6.62e-18
GRIA1	176.135	48.3294	-1.86571	3.06e-18	4.47e-16
PRG4	300.788	82.3962	-1.8681	2.98e-21	1.79e-18
IGSF10	814.994	218.445	-1.89952	1.85e-17	1.8e-15
FAM150B	528.997	141.562	-1.90183	2.42e-18	3.75e-16
TCF21	1058.59	282.861	-1.90398	5.66e-22	4.74e-19
ADRB1	383.644	102.117	-1.90954	1.37e-21	1.02e-18
RP11-320H14.1	30.0781	7.91626	-1.92582	0.000432393	0.00130083
ARC	64.9636	17.0272	-1.93179	2.84e-14	9.57e-13
LINC00968	488.413	126.385	-1.95028	2.04e-21	1.45e-18
ERVFRD-1	14.7239	3.79122	-1.95742	2.21e-09	2.19e-08
RTKN2	232.58	59.8825	-1.95752	0.000199078	0.00064814
KLB	270.925	67.5627	-2.00359	6.31e-06	2.91e-05
GPM6A	683.542	158.781	-2.10599	7.2e-15	2.8e-13
CA4	266.309	59.2876	-2.1673	5.64e-12	1.04e-10
SOSTDC1	564.963	121.63	-2.21566	6.05e-08	4.45e-07
SERTM1	189.001	37.7653	-2.32326	1.93e-11	3.12e-10
SGCG	222.819	36.2088	-2.62146	1.61e-14	5.7e-13
AGER	1307.55	212.103	-2.62403	1.08e-12	2.37e-11
FLJ34503	53.9853	8.69814	-2.63379	5.63e-13	1.34e-11
SLC6A4	598.157	69.5578	-3.10424	1.37e-09	1.42e-08

## Sheet: TCGA.diff
gene	lowMean	highMean	logFC	pValue	fdr
NPPA	1.05892	0.460908	-1.20005	0.00033664	0.00168302
ANXA10	8.46147	30.2043	1.83577	0.000674153	0.00297447
LINC01133	1.76334	4.7357	1.42527	3.4e-05	0.000250212
SOST	0.747977	2.01968	1.43306	6.81e-06	6.47e-05
AC011700.1	0.254122	0.111372	-1.19014	1.55e-05	0.00012994
AL353747.3	1.08929	0.540018	-1.01231	0.00459683	0.0141151
MIR2117HG	0.142714	0.297532	1.05992	0.0156909	0.0376494
CHRM2	0.13563	0.0343322	-1.98204	0.000103756	0.000635676
LINC02454	0.275063	0.658818	1.26012	2.28e-14	3.15e-12
LPL	64.4624	26.7616	-1.26829	1.26e-08	3.1e-07
NDP	1.3741	2.78469	1.01903	7.74e-08	1.46e-06
RARRES1	38.3981	85.0608	1.14746	2.7e-09	8.49e-08
AC078852.2	0.838207	0.325912	-1.36282	0.000333572	0.00166983
PEX5L	0.874957	0.198749	-2.13826	0.00471072	0.0143784
CIT	24.6857	9.63697	-1.35702	1.86e-10	8.79e-09
LINC01429	0.0344023	0.120464	1.80802	2.01e-10	9.35e-09
CLRN3	1.19859	3.41096	1.50884	0.00291121	0.00974072
CXXC4	6.56517	2.91219	-1.17273	3.75e-12	2.89e-10
SERPINA4	3.335	7.98929	1.26038	0.00211841	0.0075486
AL157829.1	0.309522	0.895221	1.5322	0.00028888	0.00148058
AF015262.1	0.0744966	0.362673	2.28342	2.31e-14	3.18e-12
RPSAP52	0.644721	1.53651	1.25291	1.07e-17	3.97e-15
LINC01754	0.300693	0.12974	-1.21267	0.0044665	0.013782
VNN1	4.7063	10.8478	1.20474	5.63e-08	1.13e-06
FAM41C	0.765342	0.1964	-1.96231	0.000288609	0.00147947
CYP4Z2P	3.04387	0.656395	-2.21327	5.17e-14	6.4e-12
GLP1R	0.984441	0.481311	-1.03233	0.0152604	0.0368191
KRT6C	0.274412	1.30265	2.24703	1.87e-15	3.52e-13
OPRD1	1.01784	0.40085	-1.34437	2.68e-10	1.2e-08
AC020765.5	0.134359	0.0658553	-1.02872	3.57e-07	5.25e-06
AL359704.2	22.3682	3.76999	-2.56882	1.5e-11	9.91e-10
INHBA	13.8433	27.8973	1.01094	1.12e-14	1.69e-12
GFI1B	0.273184	0.0796965	-1.77729	0.000659008	0.00292064
LINC01917	0.144075	0.0680272	-1.08264	0.000690109	0.00303071
ADCYAP1	2.136	0.690795	-1.62858	0.00112942	0.00453486
AC239600.1	0.217601	0.683625	1.65152	0.0109259	0.0282905
ITIH2	10.0036	3.38506	-1.56327	0.0143083	0.0350083
CHRNB2	1.3716	0.168255	-3.02714	0.00398746	0.0125731
AC104581.1	0.630273	0.278464	-1.17848	0.000134333	0.000786376
CAV3	0.227038	0.102604	-1.14585	0.000267764	0.00139184
NKAIN3	0.129386	0.301324	1.21963	0.00400524	0.0126101
AC000124.1	0.258938	0.113934	-1.18441	0.00304247	0.010084
S100A8	67.9268	370.384	2.44697	4.42e-08	9.17e-07
HPSE2	1.05874	0.519324	-1.02765	5.59e-05	0.000381004
ATP4A	0.407176	0.0530494	-2.94024	0.00542487	0.0160694
SPACA3	0.334877	0.860929	1.36226	0.00280112	0.00943177
CIDEC	0.38456	2.32016	2.59294	0.00147247	0.00562155
AL139095.3	0.125463	0.330454	1.39719	1.02e-05	9.05e-05
UCA1	1.16732	3.58601	1.61918	1.84e-08	4.32e-07
AC027288.1	3.75241	1.68341	-1.15643	2.87e-08	6.34e-07
SALL3	0.688008	0.190503	-1.85261	0.00160758	0.00602554
CHIAP2	2.83158	0.8792	-1.68734	0.000779786	0.00335067
LINC01711	0.582437	1.62398	1.47936	1.62e-19	9.57e-17
UPK1B	6.59265	29.6808	2.1706	8.52e-05	0.000540748
FOXB1	0.907473	2.02214	1.15596	0.00804595	0.0221458
LINC01048	0.0714919	0.178623	1.32106	4.34e-09	1.25e-07
AL139351.1	0.147034	0.321625	1.12923	1.03e-07	1.84e-06
AC093894.2	0.271463	0.558061	1.03967	0.000200823	0.00109869
BOK-AS1	1.39576	0.642116	-1.12014	0.000247261	0.00130298
AL356515.1	0.204748	0.575142	1.49007	2.18e-09	7.04e-08
CHST4	1.77951	4.29425	1.27093	8.35e-09	2.19e-07
GSTA3	1.64468	0.685856	-1.26183	0.0123394	0.0311158
ZFP42	4.18497	1.75166	-1.25649	0.0168524	0.0398886
CXCL6	4.93006	12.2382	1.31171	3.74e-07	5.46e-06
AC091173.1	0.0697981	0.240357	1.78392	1.48e-09	5.09e-08
HSD17B13	5.66931	1.59719	-1.82764	0.000101114	0.000623151
AL033519.4	2.34851	0.988833	-1.24795	3.72e-07	5.44e-06
C6orf15	0.484106	2.25231	2.21801	1.11e-07	1.97e-06
LINC01561	0.127038	0.456454	1.84521	1.78e-19	1.03e-16
LINC01825	0.118117	0.256472	1.11858	4.25e-05	0.000303373
LINC02747	0.288251	1.05846	1.87658	3.86e-06	3.95e-05
MXRA5	28.3349	67.6526	1.25556	4.21e-21	3.05e-18
FGF23	0.0135251	0.0285829	1.07951	3.22e-06	3.4e-05
TRH	0.693543	0.185929	-1.89923	0.000477607	0.00224252
ACTN2	0.576696	0.280327	-1.0407	1.68e-05	0.000138544
NETO1	0.249639	0.97834	1.9705	1.67e-21	1.37e-18
AL359813.2	0.894965	0.424897	-1.07472	5e-05	0.000346961
PDCD6IPP1	1.77566	0.649803	-1.45028	4.53e-11	2.56e-09
SST	118.433	22.7176	-2.38219	0.00494947	0.0149341
MPP4	0.0288904	0.0635669	1.13769	0.000214635	0.00116275
KCNH2	9.75216	4.32672	-1.17245	4.33e-06	4.37e-05
AC108215.1	4.26004	1.92669	-1.14474	4.21e-09	1.23e-07
AC245041.2	1.41855	3.65772	1.36653	2.9e-09	9e-08
LRFN2	0.801054	0.193776	-2.04751	0.00321085	0.0105147
HES2	1.73141	3.96894	1.19681	2.83e-09	8.83e-08
AL513548.4	3.35208	0.950992	-1.81755	8.26e-07	1.07e-05
AL139393.1	0.0511019	0.188929	1.88639	0.0129369	0.032283
AC078925.1	0.239255	0.104277	-1.19813	1.36e-06	1.63e-05
C16orf96	0.519569	0.197475	-1.39565	1.54e-07	2.6e-06
AC125603.1	10.2625	3.71726	-1.46508	6.78e-07	9.09e-06
BEND6	1.11093	2.24323	1.0138	2.39e-14	3.25e-12
SPOCK1	5.73716	12.6276	1.13817	6.06e-14	7.26e-12
S100A7	4.51595	43.7064	3.27474	7.89e-06	7.33e-05
ADGRD1	11.3564	5.41434	-1.06864	2.43e-15	4.36e-13
AC073439.1	0.532996	0.248135	-1.103	0.00434888	0.0134944
BEX1	15.5202	4.2236	-1.8776	4.5e-05	0.000318033
NPSR1	0.181184	1.06661	2.5575	4.93e-10	2e-08
LINC01235	0.537418	1.14901	1.09628	2.38e-08	5.43e-07
TMEM179	1.08444	0.43378	-1.32192	0.0025213	0.0086572
TACR3	0.223088	0.107053	-1.0593	0.000336443	0.00168265
SERPINA5	2.25247	4.62163	1.03689	1.9e-09	6.3e-08
RS1	0.375977	0.0914076	-2.04026	6.32e-09	1.72e-07
CREG2	0.326298	1.41907	2.12068	2.21e-19	1.2e-16
HPR	0.819294	0.353232	-1.21377	0.000203824	0.00111264
CALCB	1.87939	0.216604	-3.11713	1.24e-05	0.000106993
GCNT1P4	0.85512	0.315791	-1.43716	8.71e-05	0.000550624
IVL	9.36616	20.1954	1.10849	2.09e-05	0.000166506
F11	1.6117	0.694551	-1.21443	9.2e-07	1.17e-05
ITGA11	7.98199	21.0599	1.39968	1.47e-16	3.97e-14
AC005908.2	0.979679	0.325746	-1.58856	1.4e-10	6.84e-09
AC010536.3	0.340758	0.155921	-1.12793	6.32e-05	0.000422068
AL731559.1	0.400172	0.179685	-1.15515	0.00434277	0.013477
EPYC	1.06132	3.76616	1.82724	2.89e-18	1.24e-15
AC000061.1	2.65322	0.329176	-3.01081	0.000834941	0.00353386
AC068643.1	1.36384	0.393727	-1.79241	4.17e-06	4.23e-05
TTR	5.24738	1.80296	-1.54123	0.00222286	0.0078322
SEMA7A	11.5228	26.4422	1.19835	4.26e-21	3.05e-18
PNMA3	3.41885	1.26557	-1.43372	1.4e-05	0.000119042
AL132822.1	2.84258	1.35656	-1.06725	1.43e-05	0.000120864
AC084375.1	9.00451	4.42925	-1.02359	1.37e-07	2.34e-06
CTD-3080P12.3	0.428894	0.141534	-1.59947	0.00190983	0.00692374
MIR7-3HG	0.42276	0.053605	-2.9794	0.0220797	0.0494203
MAP3K15	0.628574	0.236324	-1.41132	0.000142002	0.00082521
PLPP4	1.03952	3.66502	1.8179	4.01e-26	1.55e-22
WIF1	103.349	19.5882	-2.39947	5.48e-09	1.52e-07
AC090125.1	0.201226	0.765401	1.9274	5.93e-17	1.87e-14
BAALC-AS2	1.27365	0.488955	-1.3812	0.00226741	0.00796431
CCL1	0.365479	0.897337	1.29586	2.25e-06	2.51e-05
AL035670.1	0.120532	0.0369136	-1.7072	2.43e-05	0.000189498
SERPINB5	8.8491	21.5841	1.28637	7.38e-09	1.96e-07
CPNE6	0.0870242	0.0380287	-1.19433	0.00449593	0.0138571
AC130466.1	0.165418	0.0612134	-1.4342	7.7e-07	1.01e-05
TGM5	0.29162	0.675421	1.2117	1.89e-14	2.67e-12
MYH8	0.0213674	0.0497067	1.21803	0.00136125	0.00528275
MYO3B-AS1	0.0173647	0.0355989	1.03568	0.0140542	0.0344983
BTNL9	5.43017	2.4473	-1.14981	4.18e-09	1.22e-07
LINC00536	0.0268515	0.058197	1.11594	7.21e-05	0.000469918
PRMT8	1.41389	0.397837	-1.82942	1.32e-12	1.13e-10
CELF3	2.99991	0.731942	-2.03512	6.74e-11	3.59e-09
FAR2P2	0.421457	0.200176	-1.07412	0.00017028	0.000960089
GDA	0.729853	2.4981	1.77515	0.00146111	0.00559497
BX255925.4	1.50899	0.722454	-1.06261	0.00191443	0.00693671
DSC3	0.838891	4.70095	2.4864	2.72e-05	0.00020847
PICSAR	0.585476	3.414	2.54378	4.2e-05	0.000300575
COLCA1	9.52211	3.95414	-1.26792	1.61e-11	1.05e-09
AL445430.2	0.364062	0.119721	-1.60451	3.49e-05	0.000255679
RFX4	0.0617762	0.0242838	-1.34706	0.00159738	0.00599476
BHMT	2.90014	0.234397	-3.6291	0.00016816	0.000951105
AC009152.6	0.387732	0.167593	-1.2101	0.00132537	0.00516868
GJA3	0.20769	0.646708	1.63868	1.96e-10	9.14e-09
KCNA7	0.0707425	0.158558	1.16436	0.000101672	0.00062588
PKIB	9.12264	21.1748	1.21483	1.39e-11	9.25e-10
UCN2	0.421161	1.3664	1.69794	3.36e-14	4.37e-12
APCDD1L	1.1531	2.73952	1.2484	1.11e-19	6.65e-17
ZBTB16	8.65714	4.22503	-1.03493	4.75e-08	9.74e-07
AP000695.3	0.0577948	0.14245	1.30144	5.52e-09	1.53e-07
GPR142	0.308883	0.111175	-1.47423	0.000147772	0.000853614
AGT	70.856	22.4951	-1.65528	0.0132754	0.0329496
LINC01322	0.106279	0.2544	1.25925	0.000152407	0.000876089
ABCC8	0.552464	0.129426	-2.09375	1.04e-16	2.9e-14
COL12A1	21.4892	61.8135	1.52431	9.87e-17	2.81e-14
FRMPD2B	0.287704	0.140543	-1.03358	0.000815167	0.00346374
AC092691.1	0.323416	0.149658	-1.11172	1.24e-06	1.51e-05
AC063919.1	0.139105	0.0522835	-1.41174	9.75e-14	1.1e-11
LINC01929	0.367827	1.63103	2.14869	2.26e-15	4.09e-13
MTHFD2P1	0.0623855	0.0303437	-1.03981	0.000625603	0.00279915
AP000695.2	0.846758	2.07582	1.29366	7.93e-26	2.68e-22
SPRR2D	6.19398	17.8954	1.53065	5.26e-07	7.33e-06
CLDN14	0.450265	0.952703	1.08125	7.71e-10	2.9e-08
LINC02826	0.0325252	0.0982004	1.59417	0.0107827	0.0279866
C14orf180	0.0973519	0.0335906	-1.53515	0.000508965	0.00236354
SLC47A1P1	0.17018	0.0717678	-1.24565	9.73e-06	8.75e-05
NOTO	0.727658	0.274784	-1.40496	2.23e-06	2.49e-05
AC100803.4	1.01625	0.497126	-1.03157	9.27e-07	1.18e-05
TAC4	6.96712	2.57687	-1.43494	9.63e-09	2.47e-07
PHEX-AS1	0.330476	0.102556	-1.68814	0.000244905	0.00129311
UGT2B4	7.13862	3.51561	-1.02187	0.000222274	0.00119718
RNY3P8	9.3523	4.25103	-1.13751	3.31e-07	4.93e-06
AC092198.1	0.697044	0.221345	-1.65495	1.81e-06	2.09e-05
LINC00518	0.0317827	0.144689	2.18664	1.14e-09	4.05e-08
LINC01844	0.544988	0.233364	-1.22365	2.09e-08	4.85e-07
AL354714.1	0.268473	0.110368	-1.28246	0.00126997	0.00499144
LINC01433	0.126203	0.512139	2.02079	0.00519263	0.0155257
LANCL1-AS1	1.47473	0.729376	-1.01572	7.75e-08	1.46e-06
ENTHD1	0.252779	0.560171	1.14799	8.06e-08	1.5e-06
CDH16	2.27268	0.413896	-2.45705	0.000134149	0.000785469
AC012645.1	6.61358	2.91445	-1.18221	0.000685973	0.00301597
IL1R2	3.44093	9.3978	1.44953	1.09e-11	7.53e-10
CA5A	0.495223	0.156959	-1.65769	0.000100515	0.000619887
PROC	8.88389	4.11724	-1.10952	0.013586	0.0335924
SLC22A10	0.0811654	0.0361043	-1.16869	0.00621035	0.0179353
LRRC66	0.593092	2.0031	1.7559	0.00220011	0.00777047
ANXA8	0.662961	3.48883	2.39575	7.37e-12	5.34e-10
AL008733.1	2.78511	1.26356	-1.14023	1.47e-08	3.56e-07
LINC01863	1.00426	0.450458	-1.15667	1.26e-07	2.19e-06
SPRR2F	0.925146	6.05086	2.70939	3.31e-08	7.14e-07
AL606970.3	0.278342	0.0813113	-1.77533	0.000101296	0.000624133
AC125421.1	0.217687	0.0763113	-1.51229	2.46e-05	0.00019159
AP001893.3	0.331501	0.160446	-1.04693	0.0152026	0.036715
SHANK1	0.191902	0.391068	1.02705	8.65e-08	1.59e-06
IGFL1	0.31158	4.44913	3.83585	2.01e-08	4.69e-07
AC018629.1	1.77571	4.9147	1.46871	1.27e-09	4.45e-08
SPRR2A	1.63259	10.7883	2.72423	8.85e-10	3.27e-08
NCKAP5-AS2	1.47528	0.649845	-1.18282	4.04e-06	4.11e-05
CCDC154	4.56071	1.678	-1.44251	1.57e-07	2.64e-06
FGL1	63.7473	24.4092	-1.38494	0.000550745	0.00252126
PDPN	19.3482	48.1683	1.31588	6.1e-11	3.3e-09
AC005865.1	0.826719	0.280429	-1.55976	0.00017007	0.000959302
AC004470.2	0.3347	0.110636	-1.59704	2.61e-05	0.000201026
PAK5	0.134215	0.0503652	-1.41405	0.0198219	0.0453714
AP000851.2	0.3079	0.824687	1.42139	0.000271153	0.00140509
SERPINB2	0.25964	1.65584	2.67298	2.34e-05	0.000184012
DNER	4.37199	9.24835	1.08091	0.0211143	0.047701
LINC01606	0.169861	0.0685692	-1.30872	0.00224783	0.00790594
LINC01811	0.0870833	0.0379589	-1.19796	0.000572092	0.00260533
H4C15	0.0581236	0.131803	1.18119	0.0191155	0.0440483
TFF2	64.8558	284.587	2.13356	0.0131628	0.0327342
KLK12	56.1645	27.8482	-1.01207	0.0183605	0.0426717
SLC6A4	2.40829	0.635664	-1.92168	1.02e-05	9.07e-05
TUBB8P11	0.81062	0.358578	-1.17674	0.008535	0.0232135
AC108136.1	0.132761	0.439393	1.72668	5.64e-05	0.000384018
LINC00460	0.93285	4.64439	2.31577	1.38e-10	6.76e-09
C15orf48	29.6393	60.7959	1.03646	4.62e-18	1.87e-15
SNAI2	7.65892	16.8626	1.13862	3.82e-14	4.9e-12
SERPINB4	2.11924	6.17603	1.54313	8.06e-09	2.12e-07
LIPK	0.382101	1.27783	1.74166	5.99e-19	2.9e-16
AC007491.1	0.119122	0.0321563	-1.88926	0.000179538	0.00100269
AC005291.1	0.133022	0.585328	2.13758	6.7e-11	3.57e-09
FOXE1	2.2375	5.6531	1.33715	9.05e-09	2.34e-07
CD177	8.4276	23.5213	1.48078	0.00160612	0.00602175
PCAT14	0.86392	0.106502	-3.02002	0.0176904	0.0414485
CXCL5	12.2227	32.8007	1.42416	0.000141333	0.000822028
MYT1	2.05637	0.468204	-2.13489	7.14e-07	9.49e-06
OTC	0.234421	0.099301	-1.23922	2.16e-06	2.43e-05
SCGB3A2	1791.36	515.933	-1.7958	7.46e-07	9.83e-06
AGER	176.704	71.9984	-1.2953	4.97e-07	7e-06
AC084116.3	0.086932	0.183115	1.07479	5.97e-06	5.79e-05
CEACAM8	1.26666	0.375492	-1.75417	0.00319927	0.0104857
MAS1L	0.167205	0.0778311	-1.1032	0.00132223	0.00515942
FAM167A-AS1	0.175768	0.0615648	-1.5135	0.00188581	0.00685686
STEAP1	34.1807	70.537	1.0452	1.38e-23	2.33e-20
GPR78	0.0669641	0.454398	2.76249	8.74e-14	9.99e-12
IL36B	0.048792	0.139387	1.51438	1.26e-06	1.53e-05
SOSTDC1	5.48001	2.45063	-1.16103	2.83e-06	3.06e-05
TRIM29	6.93015	20.1443	1.53942	9.88e-11	5.06e-09
AC133681.1	0.139412	0.279454	1.00325	0.000104473	0.000638991
CHAT	0.412753	1.5202	1.88091	0.00033625	0.00168199
CLMP	7.80009	18.37	1.23579	1.74e-17	6.04e-15
OCA2	1.67299	0.813383	-1.04043	6.14e-05	0.000411746
ADGRB3	0.769833	0.344005	-1.16211	2.84e-06	3.07e-05
FNDC1-IT1	0.208434	0.434237	1.05889	1.54e-08	3.73e-07
GNMT	3.30753	1.58732	-1.05916	2.65e-14	3.57e-12
SMCO2	0.382559	0.934884	1.28911	3.98e-24	9e-21
AC239799.2	0.0905968	0.0452906	-1.00025	0.000185806	0.0010311
KCNJ3	0.227778	0.107177	-1.08764	0.0139305	0.0342565
CPB2-AS1	0.210391	0.0893348	-1.23578	2.22e-05	0.000175457
RN7SL40P	0.589714	0.287676	-1.03557	0.00124345	0.00490357
AC026785.1	0.426908	0.175952	-1.27874	0.000859865	0.00361843
RIC3	1.95114	0.918324	-1.08725	6.28e-07	8.54e-06
AC011352.1	0.123527	0.33447	1.43705	8.58e-09	2.24e-07
TINAG	1.30341	2.69946	1.05038	7.55e-05	0.000488614
VEGFC	8.24241	17.9348	1.12162	1.9e-11	1.22e-09
AL136090.2	1.12377	0.520486	-1.11041	0.0067342	0.0191797
AC010198.2	0.147491	0.351085	1.25119	8.24e-05	0.000526215
AC025419.1	0.0735739	1.09704	3.89827	4.6e-09	1.31e-07
AC003991.1	0.895635	0.416904	-1.1032	3.64e-07	5.35e-06
SSTR1	4.84896	2.28508	-1.08543	8.4e-05	0.000534635
AL445253.1	2.56272	1.22957	-1.05952	6.79e-10	2.59e-08
DNAJC5G	0.201017	0.0783012	-1.36021	8.43e-05	0.000535824
NCAM1-AS1	0.104324	0.0330235	-1.6595	0.00406669	0.0127608
AC092617.1	0.170538	0.0818483	-1.05907	0.0143282	0.0350373
AL513331.1	0.387856	0.185056	-1.06756	9.42e-07	1.2e-05
IRX1	4.43497	1.73065	-1.35761	0.000269145	0.00139794
EPS15P1	0.124721	0.439649	1.81765	4.79e-13	4.55e-11
PCA3	0.0656875	0.0231616	-1.50389	0.00344145	0.0111353
DRAIC	2.08407	0.530603	-1.9737	6.77e-17	2.04e-14
MANCR	0.246043	0.994221	2.01466	1.28e-14	1.9e-12
AC126323.1	1.87676	0.826235	-1.18362	0.000271673	0.00140703
AC087273.2	4.6684	1.1343	-2.04112	9.56e-05	0.000594293
RAET1L	0.23782	1.09196	2.19897	1.17e-15	2.39e-13
HEPACAM2	12.0403	1.00518	-3.58234	0.00284187	0.00953933
CRHR2	1.70741	0.364692	-2.22706	1.07e-05	9.46e-05
HOXA11	0.507221	1.05465	1.05608	7.15e-10	2.7e-08
KHDRBS2-OT1	0.767226	0.326836	-1.23108	2.71e-06	2.96e-05
AC007686.1	0.411288	2.08567	2.34229	8.77e-06	8.03e-05
AL049767.1	4.25472	1.2597	-1.75598	0.00171101	0.00634213
SMAD9-IT1	0.725389	0.332819	-1.12402	4.68e-11	2.63e-09
FAM240C	0.712311	0.342085	-1.05815	1.16e-09	4.11e-08
APOF	0.422642	0.166457	-1.34429	8.95e-05	0.000563365
AC011595.2	0.123162	0.254377	1.04641	2.91e-06	3.14e-05
AL136987.1	0.0712448	0.147858	1.05335	3.06e-07	4.63e-06
COLCA2	9.56999	4.41313	-1.11672	4.31e-07	6.17e-06
LINC02417	0.984634	0.210818	-2.22359	1.18e-06	1.45e-05
PSMD10P2	0.597189	1.95493	1.71086	2.08e-16	5.28e-14
AC091138.1	0.0171477	0.0515064	1.58673	1.13e-09	4e-08
CILP	7.02814	18.512	1.39725	1.09e-15	2.26e-13
LINC02725	0.0859372	0.546284	2.6683	1.33e-08	3.25e-07
SERPINA10	0.542422	0.103655	-2.38762	0.00847872	0.0230953
AL391844.1	0.187402	0.0592206	-1.66197	0.00312868	0.0103104
PLAU	92.191	239.692	1.37848	5.03e-24	9.73e-21
AL583827.1	0.115581	0.0224172	-2.36622	0.0051851	0.0155101
APCDD1L-DT	0.192504	0.528193	1.45618	5.62e-09	1.55e-07
KLKP1	0.0292338	0.0658599	1.17176	7.01e-07	9.33e-06
AQP2	0.527485	0.204961	-1.36378	0.00918657	0.0246374
AC236972.3	2.8394	0.88637	-1.67961	3.55e-11	2.06e-09
TNFAIP6	7.73435	16.4792	1.09129	1.14e-21	1e-18
AC022497.1	2.64589	1.27042	-1.05844	5.71e-13	5.36e-11
AC021218.1	0.56369	1.61391	1.51759	9.5e-08	1.73e-06
RFX8	0.523883	1.16228	1.14964	1.63e-16	4.27e-14
PITX1	10.345	21.2683	1.03977	9.5e-10	3.45e-08
DLEC1	3.28546	1.64176	-1.00086	0.00169615	0.00629655
GFRA3	58.3965	24.6475	-1.24444	1.23e-08	3.04e-07
SLC16A11	5.47711	2.42361	-1.17626	2.03e-10	9.41e-09
SLC14A2	8.44157	1.5257	-2.46804	5.33e-10	2.11e-08
AC138627.1	0.175563	0.0815063	-1.107	0.00025355	0.00132943
RNU6-247P	4.57255	2.18604	-1.06468	0.00308178	0.0101906
AC073862.5	0.430121	0.204218	-1.07463	4.43e-10	1.83e-08
AC005281.1	0.698933	0.338671	-1.04527	0.00312323	0.0102975
AL031681.1	0.636494	0.267603	-1.25005	0.0116609	0.0297781
AL450322.2	0.0473664	0.0983585	1.05418	1.89e-07	3.11e-06
CYP2A6	15.7848	0.582379	-4.76043	2.82e-10	1.24e-08
SORCS1	0.287243	0.129778	-1.14623	0.00675481	0.0192169
BRDT	7.94083	2.9513	-1.42794	0.000185127	0.0010286
CBR1	300.826	107.655	-1.48251	0.00695657	0.019673
KCNH6	1.85826	0.227869	-3.02767	3.78e-07	5.51e-06
TMEM45A	11.0344	26.953	1.28844	2.86e-15	5.03e-13
S100A12	2.66334	6.92169	1.37789	0.000393309	0.00191221
MMP13	21.6902	59.6021	1.45832	5.12e-08	1.04e-06
AL133284.1	0.53541	0.14077	-1.9273	0.000787212	0.00337402
SLC2A1	63.0622	127.144	1.01162	3.85e-21	2.98e-18
KLF15	13.7992	5.62485	-1.2947	1.61e-18	7.25e-16
MELTF	7.04855	14.3257	1.0232	1.38e-11	9.16e-10
AC092053.5	0.0555876	0.0249287	-1.15696	0.00528253	0.0157398
AC025271.4	0.620317	0.239315	-1.3741	1.23e-13	1.33e-11
UCN3	46.353	17.0902	-1.4395	0.000168251	0.000951421
TUBAP9	0.158628	0.0479685	-1.72549	6.43e-09	1.74e-07
CNTFR	1.31833	0.593526	-1.15133	3.14e-06	3.33e-05
AC004870.2	0.354454	0.891016	1.32985	9e-08	1.65e-06
AP000688.2	1.26262	0.218943	-2.5278	7.29e-05	0.000474427
SPRR3	1.09428	13.2174	3.59439	1.22e-11	8.29e-10
HTR3B	1.04607	0.102238	-3.35498	6.22e-06	5.98e-05
AC010627.1	0.702568	0.244253	-1.52426	2.19e-07	3.49e-06
AC112721.2	0.593687	1.84241	1.63382	8.84e-14	1.01e-11
SH2D6	0.696833	0.240538	-1.53455	2.51e-07	3.94e-06
PRSS1	2.81519	13.4879	2.26036	0.000210943	0.00114481
AC091891.1	1.59142	0.313338	-2.34453	3.23e-09	9.77e-08
PCDH7	4.17896	10.8019	1.37007	3.02e-22	3.41e-19
MMP20	0.0370868	0.11127	1.58508	2.25e-05	0.000177472
AC068987.2	0.47872	0.207853	-1.20362	2.83e-05	0.000215246
KRT6A	36.3738	197.733	2.44259	4.23e-16	9.62e-14
TRIM31	5.90581	12.5725	1.09007	0.00105127	0.00427259
GJB5	3.45889	10.1032	1.54643	1.52e-11	9.94e-10
AKR1C1	151.9	71.6948	-1.08319	0.00425846	0.013264
AL731557.1	0.369474	0.158509	-1.22091	0.000520493	0.002406
LINC00520	0.116999	0.348005	1.57262	2.95e-09	9.1e-08
AC010974.2	0.130972	0.0524977	-1.31894	0.000544637	0.00249583
CALHM3	0.216221	0.55032	1.34776	4.56e-05	0.000321492
DUX4L26	0.44681	0.161278	-1.47012	0.00312364	0.0102976
AC005592.1	0.411348	0.195367	-1.07417	9.66e-07	1.22e-05
COL3A1	693.201	1520.49	1.1332	7.61e-17	2.24e-14
AC113346.1	0.575514	1.89616	1.72016	3.12e-19	1.63e-16
LINC00261	15.7612	5.9197	-1.41278	9.82e-09	2.51e-07
SLC16A12	3.77126	1.8168	-1.05364	0.0034699	0.0112099
ADGRB1	7.66637	3.14611	-1.28497	0.000331437	0.00166068
APOA1	5.29759	0.741568	-2.83668	3.56e-06	3.69e-05
TRPM5	0.737201	0.336394	-1.13191	3.75e-05	0.000272578
AL512380.1	0.341815	0.0855367	-1.9986	5.9e-07	8.1e-06
PAX7	9.41957	2.98077	-1.65998	2.94e-05	0.00022234
TMEM229A	3.00689	1.37264	-1.13132	2.62e-06	2.87e-05
ANO1	9.68827	20.0856	1.05185	6.39e-08	1.25e-06
PRDM16-DT	2.85776	1.23272	-1.21304	3.1e-12	2.42e-10
LRP2	7.09292	3.51589	-1.01249	1.85e-09	6.15e-08
LRRC36	4.74775	1.73084	-1.45577	5.29e-11	2.92e-09
CPA4	0.328073	1.46682	2.16061	1.01e-06	1.27e-05
AC021683.2	1.10562	0.243142	-2.18498	1.99e-06	2.26e-05
AL445183.2	1.63112	0.602847	-1.436	0.0141739	0.0347448
AFF3	2.3402	1.11934	-1.06399	1.87e-10	8.8e-09
KIAA0087	0.122241	0.0536519	-1.18802	0.00109495	0.00442291
AL357146.1	0.041436	0.0200454	-1.04761	3.49e-05	0.000255679
ELAPOR1	56.2719	27.681	-1.02352	2.86e-11	1.73e-09
AL353803.2	0.228138	0.093555	-1.28602	1.21e-06	1.48e-05
ANXA8L1	0.735305	2.67378	1.86246	1.42e-09	4.9e-08
GDPD2	0.231208	1.11365	2.26804	0.00277423	0.00936335
LINC01050	0.170017	0.396117	1.22025	8.16e-08	1.52e-06
GJB6	0.697375	8.80862	3.65891	4.3e-35	5.82e-31
ELAVL3	0.619001	0.0376625	-4.03874	0.0113524	0.0291497
CYP4A11	0.23416	0.0713633	-1.71424	3.42e-09	1.02e-07
SLCO4A1-AS1	1.13994	2.29537	1.00978	1.58e-06	1.86e-05
AC106738.2	1.46491	0.588319	-1.31614	3.99e-13	3.87e-11
TMC2	0.855068	0.156838	-2.44676	4.03e-06	4.11e-05
AC106712.1	0.109073	0.219232	1.00716	1.34e-05	0.000114242
SPTSSB	3.54903	7.17302	1.01516	1.81e-06	2.09e-05
KRT17P2	0.0356395	0.0729588	1.03361	0.000773904	0.00333015
SH3PXD2A-AS1	0.570445	2.57759	2.17587	6.7e-17	2.04e-14
CD109	9.34789	18.9689	1.02092	1.06e-15	2.24e-13
AC026992.2	0.530042	0.256115	-1.04932	4.58e-10	1.88e-08
ADAMTS7P3	1.722	0.497625	-1.79095	1.42e-07	2.42e-06
ASPG	3.12174	1.29494	-1.26946	0.00223071	0.00785272
AC079061.1	0.155958	0.0729593	-1.09599	7.18e-06	6.77e-05
SFTPB	10147.7	4392.5	-1.20804	9.86e-13	8.64e-11
MYL2	0.0721453	0.345285	2.25881	0.0124015	0.0312428
MLC1	2.60433	1.09624	-1.24836	4.86e-07	6.85e-06
LRRC3B	0.0843497	0.0289638	-1.54213	2.7e-07	4.16e-06
SERPINB7	0.625152	3.63512	2.53972	3.18e-14	4.21e-12
CACNG5	0.151598	0.0439497	-1.78632	0.000814801	0.00346322
AC021517.1	0.413995	0.0195384	-4.40522	9.06e-13	8.05e-11
RASD1	256.234	118.435	-1.11337	2.67e-08	5.98e-07
LINC02323	0.823845	1.93147	1.22926	1.94e-10	9.09e-09
TUSC8	2.28346	0.726481	-1.65222	7.83e-06	7.28e-05
C8orf74	0.0973143	0.206104	1.08265	1.38e-05	0.000117512
ERO1B	24.7434	9.7945	-1.337	8.26e-14	9.61e-12
DIO2	3.74348	9.4559	1.33684	5.84e-16	1.29e-13
AC073115.1	0.224233	0.561997	1.32556	0.0122855	0.0309991
KYNU	5.12922	11.356	1.14664	4.43e-06	4.46e-05
CLCA4	0.237694	0.788878	1.7307	0.00731801	0.0205089
PRRX2	9.7114	20.0816	1.04812	3.99e-14	5.09e-12
KRT17P6	0.0387709	0.0776679	1.00234	6.02e-05	0.000405381
AC092868.1	3.62887	10.5603	1.54106	0.000951628	0.00393851
SH2D5	0.251138	0.676207	1.42899	1.96e-07	3.2e-06
FAR2P3	0.0807826	0.0326915	-1.30513	1.46e-05	0.000122595
LINC00682	0.383735	0.143672	-1.41733	0.00137892	0.0053414
AL450992.1	0.06953	0.16853	1.2773	8.06e-10	3.02e-08
AJ003147.2	0.0852022	0.23023	1.43411	0.00580558	0.0169401
AC096577.1	0.195358	0.0432237	-2.17622	6.2e-06	5.97e-05
AC015660.1	0.0968	0.205481	1.08593	9.36e-12	6.66e-10
SLAMF6P1	0.281722	0.866764	1.62137	5.38e-09	1.5e-07
ADRB1	5.66261	2.76014	-1.03672	4.93e-08	1.01e-06
CACNG1	0.126522	0.427666	1.7571	0.000684127	0.00301029
LCN15	1.99764	0.498662	-2.00216	1.05e-05	9.29e-05
SLC38A8	1.53161	0.433806	-1.81992	7.77e-08	1.46e-06
AL513485.1	0.0923357	0.193759	1.06931	0.000874414	0.00366599
CLCN1	0.166633	0.4324	1.37569	0.000131574	0.000773567
PLA2G12B	10.5785	4.86509	-1.12059	5.37e-08	1.09e-06
CA4	4.80413	1.74465	-1.46134	9.36e-09	2.41e-07
AC117461.1	0.0595541	0.0278688	-1.09555	0.00309039	0.0102103
AC092724.1	0.016379	0.0382786	1.22469	0.00031578	0.00159461
PENK	4.18078	1.67013	-1.32381	5.48e-05	0.000375254
ZACN	0.854818	0.108489	-2.97808	0.0120588	0.030541
SLC6A13	0.342614	0.145097	-1.23957	9.26e-05	0.00057984
CHIA	13.5975	3.87416	-1.81139	3.04e-07	4.6e-06
BARX2	7.39443	14.9402	1.01469	1.01e-09	3.63e-08
AC006148.1	0.0431559	0.0102485	-2.07414	0.000504197	0.00234501
C18orf63	0.113311	0.055141	-1.0391	0.00371578	0.0118684
ADGRF4	3.73423	9.21158	1.30264	7.2e-21	4.88e-18
AL133304.2	2.67182	1.26009	-1.08429	9.39e-05	0.000586849
RNASE7	0.230865	1.12779	2.28838	0.00030502	0.00154946
OR2I1P	9.74093	20.1689	1.05	4.86e-06	4.85e-05
ITGB1-DT	0.272927	1.00151	1.87559	4.04e-18	1.68e-15
HLA-G	13.5407	31.4925	1.21771	0.00115702	0.00462466
SRARP	0.322936	0.059562	-2.43878	4.26e-08	8.89e-07
AC079163.2	0.0994123	0.506023	2.34771	2.17e-09	7.02e-08
BNC1	0.162381	2.10019	3.69306	5.72e-06	5.57e-05
AP002754.1	0.729231	0.331646	-1.13673	1.97e-07	3.21e-06
SLC14A2-AS1	0.381641	0.0831007	-2.19928	0.000245908	0.00129791
SDCBP2	17.0858	34.5932	1.01769	1.88e-06	2.15e-05
LINC01108	1.64774	0.390012	-2.0789	2.44e-06	2.69e-05
FOLR1	444.672	222.256	-1.00052	3.3e-06	3.48e-05
KRT14	2.24969	32.5107	3.85312	9.78e-14	1.1e-11
KLK6	5.22932	11.3733	1.12095	1.67e-09	5.64e-08
KRT17	66.1937	225.871	1.77073	2.54e-10	1.14e-08
AC002563.1	3.04442	0.763657	-1.99517	1.36e-11	9.06e-10
LHFPL3	2.63698	0.974299	-1.43645	3.32e-09	9.95e-08
NCAM1	2.55565	1.05088	-1.28209	0.00605698	0.0175729
RIMS4	1.16516	0.482826	-1.27096	0.000356091	0.00176108
MFAP5	2.48001	13.1705	2.40889	5.62e-18	2.14e-15
AC103740.2	0.179911	0.489072	1.44277	2.78e-12	2.19e-10
AL355347.1	0.166053	0.0355594	-2.22334	0.000986889	0.00405656
AC092071.1	11.7907	4.10682	-1.52155	5.46e-11	3e-09
AC073264.3	0.0606362	0.130958	1.11086	0.0104665	0.0273231
PDE6B-AS1	0.112408	0.0532603	-1.07761	0.00233703	0.00814654
LAMA3	15.7286	32.5733	1.0503	0.00577432	0.0168721
ORM1	62.5901	25.7265	-1.28268	0.000609597	0.00273703
AC068473.4	0.10191	0.237602	1.22125	9.55e-07	1.21e-05
SULF1	37.9734	92.4609	1.28385	6.13e-22	6.19e-19
NKD1	3.91712	1.81405	-1.11058	0.000241148	0.00127751
GKN2	54.9395	9.6953	-2.50249	4.27e-08	8.89e-07
AC079949.2	1.13076	2.44167	1.11058	0.00383662	0.0121826
MIR4483	5.09246	1.9628	-1.37545	0.000341965	0.00170374
LNCAROD	0.389547	1.04543	1.42422	1.14e-16	3.16e-14
PCDH15	0.184284	0.0807261	-1.19082	3.93e-08	8.29e-07
INSM1	11.8133	0.550925	-4.42242	0.0185379	0.0430137
TSPEAR-AS2	1.96925	0.806119	-1.28858	5.47e-09	1.52e-07
KRT16	5.2216	38.7794	2.89273	6.38e-28	4.32e-24
LINC00842	0.0642331	0.163839	1.35089	8.03e-06	7.44e-05
KCP	0.946268	2.02789	1.09966	5.15e-09	1.44e-07
AL139379.1	0.043444	0.147787	1.76629	2.09e-05	0.000166506
ENO3	17.9095	4.52426	-1.98497	1.39e-15	2.73e-13
GABRP	6.61025	16.187	1.29206	0.00122105	0.00483495
GALNTL6	1.14309	0.394991	-1.53304	4.47e-07	6.38e-06
GPM6A	2.15784	0.890864	-1.27631	0.00267044	0.00907178
APOA5	0.364132	0.143255	-1.34588	3.89e-08	8.23e-07
C10orf82	0.511591	0.197602	-1.37239	0.000574997	0.00261592
LCN10	0.0763095	0.0367846	-1.05276	8.08e-05	0.000517729
C10orf71	0.426016	0.165103	-1.36754	3.85e-05	0.000278709
AC079949.1	0.164958	0.869375	2.39788	0.0114399	0.0293439
PROZ	0.64337	0.304217	-1.08055	0.00290476	0.0097241
TSPEAR-AS1	2.25051	0.873968	-1.3646	5.29e-09	1.48e-07
METTL11B	0.164839	0.434869	1.39952	1.77e-08	4.18e-07
TRPM8	2.40091	7.26947	1.59827	0.0033341	0.0108479
DSG3	0.245099	4.19841	4.09841	3.34e-07	4.96e-06
AL513303.1	0.32435	0.654206	1.01219	1.09e-15	2.26e-13
KL	3.79845	1.4192	-1.42033	2.64e-08	5.91e-07
LINC02418	3.31548	1.31603	-1.33302	0.00151006	0.00573297
TAF1L	0.13566	0.0588412	-1.20509	0.0108083	0.0280371
CHRM1	0.272941	0.128653	-1.08511	0.000198906	0.00108952
CPB2	4.73151	1.98589	-1.25251	2.23e-09	7.17e-08
AC108472.1	0.442636	0.192364	-1.20228	0.00188337	0.00684982
AMBP	35.7457	7.07807	-2.33634	5.68e-12	4.24e-10
AC138649.1	1.11723	0.374032	-1.57869	3.92e-16	9.23e-14
IGFL2-AS1	0.378726	0.867032	1.19493	3.75e-05	0.000272711
AC010457.1	0.225329	0.451969	1.00419	7.82e-07	1.02e-05
RGS20	1.27943	2.93563	1.19817	4.3e-11	2.46e-09
SBSPON	4.41611	2.19692	-1.0073	4.48e-07	6.39e-06
HMGA2	2.49218	6.55009	1.3941	1.63e-14	2.37e-12
LINC00973	3.22228	8.42036	1.3858	2.23e-14	3.09e-12
AC133540.1	0.651068	0.240516	-1.43668	0.0030085	0.0100032
SOX14	4.2988	1.28157	-1.74602	0.000231495	0.00123701
NNAT	25.4313	1.79595	-3.82378	0.0139947	0.0343865
FGFBP1	17.1379	38.0612	1.15113	2.18e-13	2.25e-11
AC018978.1	0.179008	0.79409	2.14928	1.39e-09	4.83e-08
IL19	0.10893	0.224246	1.04168	6.7e-06	6.38e-05
MACROD2	9.65629	4.43591	-1.12224	5.44e-05	0.000373282
PABPN1L	0.0736583	0.0365862	-1.00955	0.00293043	0.00979173
SMAD9	7.07256	3.47059	-1.02705	1.91e-15	3.56e-13
KRT16P6	0.652947	1.6837	1.3666	0.0030727	0.010168
AC007749.2	0.373302	0.128742	-1.53586	0.0160638	0.0383944
LINC00705	0.141084	0.362514	1.36148	4.58e-12	3.46e-10
AP000821.1	0.0991998	0.0264435	-1.90742	6.06e-08	1.21e-06
AC120498.2	4.19287	1.94529	-1.10795	0.000552246	0.00252727
AC078816.1	0.0540555	0.152401	1.49536	5.17e-13	4.89e-11
CDA	44.4702	97.5066	1.13266	1.61e-11	1.05e-09
IL11	1.52463	3.09212	1.02013	3.23e-14	4.25e-12
AC073115.2	0.135197	0.38924	1.52559	0.0017871	0.00656955
A2ML1	0.304709	5.09596	4.06385	2.59e-05	0.000200163
SFTPC	1725.42	440.676	-1.96916	1.09e-07	1.94e-06
SCGN	4.05709	0.483216	-3.0697	2.05e-05	0.000163896
AC140847.2	0.603267	0.237752	-1.34334	0.000464008	0.00218929
SLC24A3-AS1	0.290766	0.0966351	-1.58924	0.0127267	0.0318749
DIPK1C	0.0890964	0.227257	1.35089	2.94e-09	9.1e-08
AL359764.1	0.0482083	0.0181979	-1.40551	0.00290834	0.00973377
ALOXE3P1	1.06552	0.383438	-1.47449	0.00157322	0.00592713
USP41	0.853235	0.218545	-1.96501	0.00146931	0.00561367
CNIH3-AS2	0.122843	0.272458	1.14922	2.38e-08	5.43e-07
AC243428.1	0.524647	0.240732	-1.12392	1.48e-05	0.000124458
AC048383.1	0.461015	0.153201	-1.58939	2.62e-06	2.87e-05
AC100826.1	1.94026	0.404737	-2.2612	4.5e-12	3.42e-10
LHFPL3-AS2	11.3275	5.34325	-1.08405	1.34e-07	2.3e-06
SNORA80D	3.46856	1.26249	-1.45806	0.00207301	0.0074063
SRRM4	0.137815	0.018478	-2.89886	1.92e-07	3.14e-06
CDH3	45.8174	92.8591	1.01915	1.82e-14	2.6e-12
MEG8	0.0527588	0.172545	1.70949	0.00760392	0.0211483
RHCG	1.10696	6.20106	2.48591	0.0146272	0.0356072
AC021517.3	0.562099	0.100702	-2.48073	3.13e-06	3.33e-05
RPL13AP17	2.20651	1.09835	-1.00643	0.00034123	0.00170125
AC013451.2	0.127052	0.308332	1.27907	0.000464568	0.00219079
COL5A2	63.2909	135.19	1.09492	3.64e-16	8.73e-14
TSPEAR	0.826103	0.34212	-1.27182	4.73e-11	2.65e-09
AC078850.2	0.815758	0.303649	-1.42574	7.08e-05	0.00046382
AC129492.2	1.35674	0.670519	-1.0168	9.79e-06	8.79e-05
AL353586.1	8.24292	0.268666	-4.93927	5.21e-05	0.000359486
AL353152.1	0.476203	0.193853	-1.29661	1.22e-07	2.13e-06
LINC02679	0.743457	0.283448	-1.39116	7.42e-05	0.000481414
PGC	4514.22	484.256	-3.22063	1.17e-11	8.07e-10
LINC00659	0.284145	0.67044	1.23848	1.04e-05	9.22e-05
LINC01940	0.0215072	0.17973	3.06294	9.76e-07	1.23e-05
KRTAP2-3	0.223631	0.842481	1.91352	4.05e-08	8.51e-07
SFTA1P	30.6907	13.0441	-1.23441	4.74e-07	6.7e-06
AC106738.1	2.50788	1.22717	-1.03113	1.67e-15	3.2e-13
LINC02575	5.6545	2.03397	-1.4751	5.34e-09	1.49e-07
FOXL2NB	0.046312	0.189791	2.03495	0.0004132	0.00199082
ADAMTS12	6.34987	14.0689	1.14771	1.03e-18	4.83e-16
CA6	1.69986	0.143874	-3.56254	7.14e-05	0.000466392
AC115989.1	1.18157	0.515768	-1.19591	4.78e-11	2.66e-09
LINC00431	0.369389	0.834051	1.175	0.00277591	0.00936783
CEL	10.0084	3.82389	-1.38809	0.0022774	0.00798902
AC090206.1	0.129666	0.0605194	-1.09934	0.0151119	0.0365448
LRRC38	0.123512	7.44494	5.91354	9.24e-05	0.000579069
CARMIL3	1.67372	0.775607	-1.10966	8.2e-08	1.52e-06
AC124276.2	0.246745	0.609291	1.30411	4.94e-06	4.91e-05
LINC02188	0.423341	1.13932	1.42828	3.26e-07	4.87e-06
FNDC1	12.527	30.8384	1.29969	3.37e-10	1.44e-08
XIRP1	0.407991	1.06852	1.38901	4.78e-19	2.35e-16
CYP26A1	0.24698	0.538332	1.1241	3.18e-06	3.36e-05
B3GALT5-AS1	0.178568	0.580796	1.70156	0.000132598	0.000778406
AC004921.2	0.129408	0.055151	-1.23046	0.000275369	0.00142263
AC007614.1	0.0610972	0.0144981	-2.07525	3.05e-06	3.26e-05
AC129507.2	5.19898	2.29393	-1.18041	6.34e-11	3.41e-09
SLC12A3	0.198248	0.724205	1.86909	0.0117546	0.029966
CYP4Z1	1.2442	0.423588	-1.55449	6.29e-11	3.39e-09
AC129507.3	2.64826	1.32136	-1.00302	4.6e-11	2.59e-09
TBX10	1.67328	0.32923	-2.34551	0.0157321	0.0377248
ODAPH	0.198067	0.935048	2.23905	1.7e-07	2.84e-06
AC021683.1	2.19185	0.43441	-2.33502	2.89e-05	0.000219339
AC005532.1	0.246858	0.51749	1.06785	2.92e-06	3.15e-05
AC108925.1	0.0780456	0.21967	1.49295	0.000170629	0.000961655
COL9A1	0.30254	0.124877	-1.27662	0.00550622	0.0162623
AL353803.1	0.122206	0.0558433	-1.12986	7.65e-06	7.15e-05
IL20RB	7.80016	17.9919	1.20577	2.88e-07	4.39e-06
DNAAF1	3.62568	1.78903	-1.01908	0.00249221	0.00857928
AC012085.2	0.765803	0.343505	-1.15664	0.00470664	0.0143692
AL445205.1	1.95772	0.741656	-1.40036	0.0118053	0.0300647
SNORA80B	8.1913	1.72688	-2.24592	5.25e-07	7.33e-06
LINC01079	1.20456	0.35728	-1.75338	3.58e-07	5.27e-06
COL17A1	19.8081	46.1796	1.22116	5.11e-06	5.06e-05
CYP4A22	0.124104	0.0608521	-1.02817	3.2e-07	4.8e-06
LYPD3	11.3076	42.1892	1.89958	8.39e-16	1.8e-13
COL1A1	723.718	1620.67	1.16309	3.56e-15	6.19e-13
GOLGA2P11	0.262605	0.124115	-1.08122	0.000530935	0.00244295
AC016924.1	0.158179	0.076504	-1.04795	3.09e-09	9.45e-08
GBX2	0.207646	0.429294	1.04784	0.000183533	0.0010208
GABRG3	0.353014	0.141172	-1.32227	0.0127546	0.0319286
TENM1	4.32608	0.920381	-2.23276	1.33e-06	1.61e-05
NOVA1	2.19308	1.02984	-1.09054	0.0119441	0.030327
AC112721.1	0.347684	1.02507	1.55988	3.83e-12	2.94e-10
LINC02389	0.134927	0.0581594	-1.2141	1.03e-05	9.17e-05
SLC26A9	49.4877	22.3581	-1.14627	0.0101818	0.0267187
IBSP	3.14627	6.5672	1.06163	1.89e-09	6.28e-08
IMPA1P1	0.868153	0.401139	-1.11385	0.000183535	0.0010208
AL449403.2	0.114219	0.0259982	-2.13532	0.020553	0.0466898
EREG	10.2002	31.9922	1.64912	5.81e-15	9.6e-13
FAM83A	45.351	110.167	1.28049	1.01e-12	8.81e-11
MYPN	0.11055	0.472524	2.09569	0.00384275	0.012192
BAALC	8.68661	4.09585	-1.08463	0.0194733	0.0447207
PSCA	29.2769	103.754	1.82534	3.39e-09	1.01e-07
LINC01354	0.423088	0.188536	-1.16612	0.00722531	0.0203016
NPAS3	2.74049	0.608193	-2.17183	0.00306539	0.0101501
LINC01910	0.02738	0.115516	2.07689	7.69e-08	1.45e-06
NTSR1	0.811062	3.47919	2.10087	3.76e-08	8e-07
LINC01257	1.07335	0.361272	-1.57096	7.04e-05	0.000461668
IGFL1P1	0.527497	1.27965	1.27852	2.43e-05	0.000189413
ADH1B	19.8517	9.68869	-1.03489	1.69e-06	1.97e-05
SEZ6	1.66606	0.132866	-3.64839	0.000448386	0.00212707
PLA2G4F	11.6568	5.12404	-1.18581	4.35e-13	4.17e-11
SCGB2A1	29.0792	11.7772	-1.30399	0.0126103	0.0316536
AL354953.1	2.28066	5.07087	1.15278	1.64e-16	4.27e-14
PLA2G10	33.3284	16.641	-1.00201	0.000192423	0.00106109
TTLL10-AS1	0.369533	0.159806	-1.20938	0.00198379	0.00714311
LAMC2	71.3464	250.028	1.80918	2.51e-29	2.26e-25
GBP6	1.68867	3.59811	1.09136	2.74e-08	6.08e-07
SERPINA11	0.71737	0.130456	-2.45916	0.0140165	0.0344306
AC004947.1	0.343803	0.17145	-1.0038	2.03e-06	2.3e-05
SH3TC2	0.0654443	0.163167	1.31801	2.78e-06	3.03e-05
LINC00940	0.47168	0.163857	-1.52537	6.66e-09	1.8e-07
GJB2	10.1966	94.4746	3.21183	5.45e-86	1.48e-81
AL953883.1	0.398816	0.897738	1.17057	6.85e-09	1.84e-07
AL138689.1	0.504753	1.09132	1.11243	5.83e-05	0.000394356
TCN1	26.4901	103.24	1.96248	2.82e-07	4.32e-06
AL606970.5	0.454087	0.0805914	-2.49427	2.29e-08	5.26e-07
AL032819.2	3.94088	0.804666	-2.29206	2.35e-10	1.07e-08
IGFL3	0.218363	1.11811	2.35626	4.03e-10	1.68e-08
LINC02873	0.0302349	0.0969111	1.68044	8.03e-08	1.5e-06
IGKV5-2	22.2803	45.6889	1.03608	0.0134742	0.033362
FAP	6.08405	13.2583	1.12379	2.51e-22	2.95e-19
CCL11	4.32828	10.4912	1.27731	1.26e-17	4.62e-15
KRT81	25.0284	67.6668	1.43488	1.2e-07	2.1e-06
AC098595.1	0.116916	0.26095	1.1583	8.72e-17	2.54e-14
DIRC1	0.0813357	0.201249	1.30702	1.62e-11	1.05e-09
CALCA	636.375	42.9419	-3.88942	2.56e-05	0.000197809
LINC01107	0.152725	0.0682974	-1.16103	3.55e-06	3.68e-05
ASCL1	84.851	13.0811	-2.69745	2.9e-05	0.00021954
SLAMF9	2.17611	4.66508	1.10015	1.35e-11	9.05e-10
AL445493.3	2.62963	1.29592	-1.02088	2.47e-05	0.000192028
UBD	0.0682347	0.148501	1.12189	3.74e-05	0.000271879
AC010343.3	0.151648	0.338373	1.15789	5.07e-10	2.05e-08
IZUMO2	1.45485	0.456854	-1.67106	6.14e-05	0.000411746
SEC14L3	1.02707	0.241196	-2.09026	0.00313857	0.0103355
C1orf127	1.93292	0.806384	-1.26124	2.11e-15	3.83e-13
LINC02263	0.0224299	0.0703095	1.6483	1.02e-11	7.15e-10
COL11A1	10.1025	45.159	2.1603	4.55e-24	9.49e-21
TRPA1	0.354852	0.713591	1.00788	5.2e-14	6.4e-12
AC010307.4	1.30688	0.634915	-1.0415	5.28e-05	0.000363811
THCAT155	0.0725163	0.0324266	-1.16113	1.73e-08	4.1e-07
CLCNKA	1.62933	0.58576	-1.4759	3.41e-11	2e-09
AC023421.1	22.5012	3.18741	-2.81954	3.18e-10	1.37e-08
SLC7A14	0.153844	0.0119822	-3.6825	0.0199226	0.0455364
RHOV	33.1152	96.6062	1.54462	8.7e-12	6.23e-10
ADAMTS8	5.53231	2.75801	-1.00425	0.000124187	0.000737176
AC073862.4	0.386912	0.172065	-1.16906	4.08e-10	1.7e-08
LGI3	6.04352	1.53331	-1.97874	2.3e-07	3.64e-06
AC021146.12	2.10545	0.930919	-1.1774	0.000223734	0.00120381
AC092078.3	0.146871	0.0717081	-1.03434	7.25e-06	6.83e-05
IGFL2	2.36132	5.12987	1.11933	2.3e-12	1.85e-10
FAM83A-AS1	3.80136	8.65381	1.18682	3.26e-09	9.81e-08
NAGPA-AS1	0.849909	0.382759	-1.15087	7.36e-10	2.78e-08
KCNG1	0.335804	0.721845	1.10407	3.02e-05	0.000227553
AL136418.1	1.44313	0.718451	-1.00624	5.13e-10	2.06e-08
AC011284.1	0.481561	0.215745	-1.15839	2.37e-05	0.000185748
RET	9.58438	3.19115	-1.58661	0.00187145	0.00681469
AC079384.1	6.88326	1.7878	-1.94491	1.98e-09	6.5e-08
FRMPD2	0.485563	0.192904	-1.33177	0.00331134	0.0107807
GPR87	0.228742	0.649959	1.50663	1.9e-19	1.05e-16
LINC01629	0.322375	1.59774	2.30922	1.04e-06	1.3e-05
MMP3	1.89932	6.28676	1.72683	5.47e-16	1.22e-13
ADGRV1	3.39761	1.395	-1.28425	2.08e-11	1.31e-09
SPRR1A	2.25248	25.2417	3.48622	1.44e-06	1.71e-05
CACNG8	0.143742	0.444083	1.62735	0.00813544	0.022349
PPM1E	1.53408	0.539887	-1.50665	3.09e-06	3.3e-05
S100A9	949.243	2877.33	1.59988	2.34e-11	1.45e-09
AC007036.5	0.398558	0.0917583	-2.11888	6.83e-11	3.62e-09
DEFB4A	1.74426	5.65371	1.69658	0.00184642	0.00673805
LY6D	5.39416	20.7252	1.94191	2.28e-10	1.04e-08
B3GALT5	0.689372	2.40736	1.8041	0.0106042	0.0276071
RERGL	6.59759	2.21887	-1.57211	0.000307135	0.0015588
GJB4	0.438342	2.37161	2.43574	9.56e-17	2.76e-14
SLC13A5	0.11637	0.757241	2.70204	0.000343808	0.00171001
MYHAS	0.0443578	0.120466	1.44136	1.22e-11	8.29e-10
TMEM158	4.72172	10.9958	1.21956	3.05e-21	2.43e-18
OR4C6	0.301767	0.628534	1.05856	0.00123012	0.00486163
BSND	0.112958	0.0350997	-1.68625	0.00407194	0.0127671
LINC02387	1.44905	0.611957	-1.2436	0.00741915	0.0207466
RPS20P22	0.980638	0.352231	-1.4772	0.000305875	0.00155299
AP000679.1	0.0295369	0.0905597	1.61635	5.82e-06	5.66e-05
S100A2	70.405	143.045	1.02272	6.66e-08	1.29e-06
AC115099.1	1.50662	0.701684	-1.10243	8.62e-07	1.11e-05
KLB	3.59837	1.4962	-1.26604	2.17e-08	5.02e-07
LINC02533	0.216334	0.0341363	-2.66388	0.00818472	0.0224594
MXRA5Y	0.243537	0.567797	1.22124	4.44e-09	1.28e-07
CYP2A7	0.620334	0.0805955	-2.94427	7.96e-09	2.1e-07
NR4A1AS	5.41697	2.05578	-1.3978	3e-08	6.57e-07
COL10A1	32.8737	81.9343	1.31753	1.01e-14	1.55e-12
ZDHHC11B	8.87382	3.73819	-1.24722	1.98e-12	1.64e-10
TREHP1	1.22591	0.608069	-1.01155	1.49e-06	1.76e-05
AP003555.1	0.512642	1.98616	1.95396	1.08e-13	1.19e-11
AC011352.3	0.33623	0.824137	1.29344	2.11e-11	1.32e-09
SYT8	5.76545	13.8617	1.2656	5.59e-08	1.12e-06
KRT5	17.1682	77.8701	2.18133	0.000112771	0.000681658
KIAA1549L	0.381733	1.16292	1.60712	4.78e-11	2.66e-09
HJV	0.178342	0.0823263	-1.11522	0.0201331	0.0459089
AL590556.2	0.779348	0.321557	-1.27719	2.11e-11	1.32e-09
PAK3	2.87271	1.10784	-1.37466	0.00238726	0.00828963
HMGA2-AS1	0.242795	0.654556	1.43078	1.93e-15	3.57e-13
ATP4B	1.1697	0.445753	-1.39182	1.64e-08	3.92e-07
SCGB3A1	2885.85	636.163	-2.18153	0.000193327	0.00106542
ZNF365	0.650101	1.48655	1.19323	1.16e-13	1.26e-11
PSMC1P10	0.0681506	0.138325	1.02126	0.0125339	0.0314998
AC006262.1	0.149509	0.355018	1.24766	2.64e-05	0.000203455
AL136129.1	0.0658042	0.145575	1.14551	6.59e-06	6.29e-05
CHRNA2	0.0892944	0.0286447	-1.6403	9.25e-05	0.000579513
PAPPA2	0.668826	0.292112	-1.19511	0.0215937	0.0485289
AC011767.1	0.939146	0.269305	-1.80211	1.51e-17	5.38e-15
AP000357.2	6.59996	2.77427	-1.25035	2.94e-05	0.000222162
GREM1	7.06745	21.4031	1.59856	1.48e-22	1.9e-19
WNT10A	4.27499	9.94277	1.21773	2.72e-09	8.53e-08
TMEM213	5.91684	2.62795	-1.17089	0.000723887	0.00314951
AC010947.1	0.0523997	0.210669	2.00735	3.45e-11	2.02e-09
CACNA2D2	41.6825	12.4289	-1.74574	9.89e-22	9.57e-19
AC022440.1	0.0815386	0.0354214	-1.20286	0.00776253	0.0215143
AC096734.2	0.580263	0.238151	-1.28483	1.32e-10	6.51e-09
NPBWR1	0.437904	0.918211	1.06821	0.000349846	0.00173368
OMD	3.47489	7.9918	1.20155	2.38e-08	5.43e-07
PTCSC2	0.134173	0.27934	1.05792	3.11e-09	9.49e-08
AC122134.1	0.146962	0.637279	2.11648	0.000124894	0.000741049
AP001783.1	0.162125	0.389168	1.26329	0.000210272	0.00114185
AC017033.1	0.454035	0.912123	1.00642	0.00399888	0.0125974
LINC02246	0.101669	0.206305	1.0209	0.00461474	0.0141652
ANKRD20A11P	0.466905	0.190416	-1.29398	0.0120398	0.0305042
ARNTL2-AS1	0.120469	0.301942	1.32562	9.09e-08	1.66e-06
AC107021.1	0.43731	0.971554	1.15164	0.00148377	0.0056518
COL7A1	5.1374	12.6095	1.29541	3.6e-10	1.53e-08
PART1	0.378082	0.108885	-1.79589	6.41e-05	0.000427146
AC005291.2	0.339603	1.91401	2.49468	2.39e-13	2.42e-11
VAT1L	0.880296	2.59976	1.56232	0.000369779	0.00182047
CLU	303.626	146.601	-1.0504	6.91e-08	1.33e-06
LINC00316	0.848135	0.262287	-1.69315	3.81e-05	0.00027648
KCNT1	0.445263	0.127866	-1.80003	0.000130433	0.000767968
PRSS3	2.4364	9.5681	1.97348	1.3e-09	4.54e-08
AL162511.1	6.37332	2.68392	-1.2477	8.64e-08	1.59e-06
AC010998.1	0.707749	0.24426	-1.53482	2.81e-07	4.29e-06
SH3TC2-DT	0.0189508	0.0789464	2.05861	2.87e-07	4.37e-06
FETUB	0.101537	0.618591	2.60698	9.11e-05	0.000571542
MMP11	37.2574	159.659	2.09939	1.88e-23	2.99e-20
AP000851.1	0.15086	0.376401	1.31906	2.93e-08	6.45e-07
ARL14	2.78571	15.5033	2.47646	3.81e-14	4.9e-12
COL25A1	7.50247	1.29231	-2.53741	7.75e-07	1.01e-05
RNU6-1189P	1.94162	0.917222	-1.08192	0.0101543	0.026657
AC134312.5	0.359249	0.776204	1.11145	5.01e-16	1.13e-13
CLCA2	1.42785	4.3894	1.62018	7.38e-05	0.000479416
EPHX1	708.317	343.806	-1.0428	2.67e-11	1.63e-09
CTNND2	7.07464	2.04413	-1.79117	1.24e-08	3.07e-07
PTCHD1	0.563886	0.22563	-1.32145	1.25e-06	1.53e-05
AC063926.3	0.0605598	0.0244804	-1.30673	0.000160407	0.000914126
CALB2	3.31346	13.6676	2.04435	2.97e-08	6.5e-07
SLC47A2	0.498937	0.240065	-1.05543	3.86e-09	1.13e-07
RN7SL8P	2.42003	1.12561	-1.10431	8.61e-06	7.9e-05
CYP4F24P	0.300115	0.138441	-1.11624	0.0142549	0.0349085
AC004817.3	0.195149	0.522739	1.42151	0.00369579	0.0118213
LINC02551	0.146378	0.327386	1.16129	1.67e-06	1.95e-05
SYT4	4.61814	0.739274	-2.64313	0.00746763	0.0208506
CYP4B1	158.112	44.354	-1.83381	3.33e-12	2.59e-10
PLA2G1B	37.0656	10.6961	-1.793	1e-13	1.13e-11
AC073862.2	0.955643	0.428329	-1.15775	2.12e-10	9.76e-09
FGF16	0.0513501	0.105019	1.03222	0.00427957	0.013316
GALR3	0.239802	0.068115	-1.8158	0.010245	0.026856
TMED6	5.61414	2.37323	-1.24221	5.25e-10	2.09e-08
CDHR3	7.30139	2.86741	-1.34842	1.88e-07	3.1e-06
RGS7	1.61456	0.600347	-1.42727	0.0072085	0.020267
KIT	63.2117	28.2594	-1.16146	3.96e-10	1.66e-08
GDF10	6.04855	2.40601	-1.32994	3.84e-06	3.94e-05
AC002511.2	1.81286	0.374568	-2.27496	0.000873778	0.00366446
GRIA1	1.16174	0.429555	-1.43538	2.19e-07	3.49e-06
ST8SIA6-AS1	2.64518	1.26391	-1.06548	0.00505248	0.0151838
AL589787.2	0.114613	0.38269	1.73941	0.00121554	0.00481852
AC084879.1	0.0703741	0.0245608	-1.51869	2.84e-05	0.000216311
AC073862.3	0.676128	0.237878	-1.50708	5.21e-10	2.08e-08
GRK1	0.727321	0.2293	-1.66535	6.45e-08	1.26e-06
PEBP4	87.482	27.6923	-1.6595	2.88e-08	6.37e-07
AL138930.1	0.300871	0.950316	1.65926	0.0154	0.0370826
OTULINL	29.7689	14.8747	-1.00095	3.13e-09	9.53e-08
SCN2A	0.509738	0.170063	-1.58368	0.0213291	0.0480755
MYOM3	0.252414	0.531028	1.073	0.0039113	0.0123747
RNU1-38P	2.00126	0.546231	-1.87332	1.11e-06	1.38e-05
TH	0.213015	0.439941	1.04635	0.000136773	0.000799277
AC010327.4	0.040369	0.145875	1.85341	2.78e-07	4.26e-06
AL391807.1	0.248649	0.0984968	-1.33596	8.86e-11	4.58e-09
SFRP2	147.137	305.158	1.0524	2.49e-14	3.37e-12
SLC15A5	0.182337	0.0909924	-1.00279	0.00874713	0.0236575
ARNTL2	9.60977	24.8081	1.36824	2.01e-27	1.09e-23
CDHR2	1.17261	4.7652	2.02281	0.000671322	0.00296552
MMP10	8.00341	26.5611	1.73063	1.56e-07	2.63e-06
LINC02577	1.70696	4.39191	1.36342	1.83e-15	3.46e-13
AL354714.3	0.607293	0.300052	-1.01718	0.00228541	0.00800988
AC008083.2	0.393682	0.791188	1.00699	3.19e-09	9.67e-08
AC092667.1	0.125525	0.0505694	-1.31164	1.35e-08	3.31e-07
LRRC15	8.70632	25.391	1.54418	1.09e-15	2.26e-13
VEGFD	10.6688	4.51606	-1.24027	2.91e-11	1.75e-09
KCNJ11	9.11989	4.43055	-1.04153	5.15e-18	2.02e-15
LINC00867	0.136576	0.0266244	-2.35888	1.94e-05	0.000156717
AC005901.1	0.365147	0.181126	-1.01149	0.00297322	0.00990172
HTR1D	2.37693	5.86337	1.30263	5.27e-15	8.92e-13
AP001065.4	0.390167	0.128819	-1.59875	2.83e-07	4.33e-06
SLC17A1	0.245595	0.0639412	-1.94146	6.71e-05	0.000444022
ADGRF5-AS1	0.559909	0.222206	-1.33329	0.00139066	0.00537458
MYH13	0.0622659	0.136739	1.13491	9.21e-10	3.36e-08
OIT3	2.35657	1.16314	-1.01866	1.83e-08	4.31e-07
RPL26P30	7.31385	3.35037	-1.12631	0.000289149	0.00148112
LINC01615	0.387902	1.1353	1.5493	4.28e-21	3.05e-18
PPBP	2.25104	5.43334	1.27125	0.00182961	0.00668749
KCNC1	0.129628	0.0519893	-1.31809	0.000114195	0.000688267
RIMBP2	1.75812	0.635373	-1.46836	0.0054174	0.0160508
AP000695.1	1.26658	3.15528	1.31682	2.41e-25	7.26e-22
AL137018.1	4.18393	1.24948	-1.74353	9.89e-12	6.96e-10
DUOX1	22.8059	10.3204	-1.14391	6.32e-07	8.58e-06
LINC02015	0.572035	1.52308	1.41282	1.11e-06	1.37e-05
C11orf86	4.14401	12.0479	1.53969	9.07e-05	0.000569507
AC005722.2	1.87918	0.860982	-1.12605	2.46e-06	2.72e-05
PCNPP3	0.128998	0.613811	2.25045	4.5e-07	6.41e-06
SLC24A2	0.201025	0.61362	1.60997	1.57e-15	3.03e-13
PTENP1-AS	0.0578493	0.0276695	-1.064	0.00699701	0.0197708
SLC7A2-IT1	0.502698	0.248384	-1.01712	0.000113953	0.000687424
LINC02555	5.50875	1.75391	-1.65115	0.00443775	0.0137136
IRX4	0.391372	0.798273	1.02834	0.0046891	0.0143336
AL445430.1	0.264817	0.0645966	-2.03547	1.11e-07	1.97e-06
GJB3	7.36738	29.3828	1.99575	3.25e-24	7.99e-21
SLC5A2	1.07519	0.507811	-1.08223	8.45e-09	2.21e-07
LINC02289	1.36451	0.679749	-1.00531	1.21e-06	1.48e-05
PRSS2	25.8464	155.917	2.59274	0.000616912	0.00276574
TDGF1	0.846319	0.319165	-1.4069	0.00200452	0.00720532
AC005722.3	0.582858	0.141942	-2.03784	5.22e-06	5.15e-05
AC026471.3	0.579066	0.281191	-1.04218	0.000147221	0.000850972
ART5	2.12267	0.959613	-1.14535	1.21e-05	0.000104994
AC010976.2	1.2845	0.607925	-1.07924	2.29e-06	2.55e-05
LINC01937	0.801988	0.272005	-1.55994	6.37e-06	6.11e-05
TMEM132D	1.64258	0.757937	-1.11581	2.45e-05	0.000190884
AC007546.3	0.424805	0.189353	-1.16572	1.17e-10	5.88e-09
TRIM15	1.36676	3.18493	1.2205	6.17e-08	1.22e-06
SYNDIG1	2.66365	6.2948	1.24075	2.33e-16	5.85e-14
F7	1.4717	0.679285	-1.11539	0.00101384	0.00414656
ACP7	0.202419	0.721907	1.83447	1.59e-06	1.87e-05
AC007546.2	0.318332	0.122254	-1.38064	6.44e-08	1.26e-06
AC037441.1	0.248492	0.114532	-1.11745	2.69e-10	1.2e-08
CHRDL2	9.74343	4.29216	-1.18272	0.00198091	0.00713369
OR7E62P	0.265902	0.542999	1.03005	0.0104105	0.0272056
MTMR7	4.30883	1.77088	-1.28283	1.66e-05	0.000137184
MYEOV	11.7615	27.0777	1.20303	2.51e-10	1.13e-08
AL031726.1	0.197868	0.088465	-1.16136	1.7e-06	1.97e-05
DSCAM-AS1	44.8349	8.28093	-2.43676	0.000312937	0.00158403
SLC38A3	2.96037	0.837191	-1.82215	0.000444583	0.0021113
FAM83B	0.894908	2.56435	1.51878	8.73e-09	2.27e-07
SLC1A6	0.0344972	0.318309	3.20587	0.000101851	0.000626286
AP002448.1	0.229474	0.114086	-1.00821	0.000635486	0.00283587
PI3	21.414	155.218	2.85767	0.000205923	0.00112296
SPP1	527.487	1084.87	1.04031	3.12e-10	1.35e-08
RNU6ATAC35P	0.229144	0.111752	-1.03596	0.000230713	0.00123357
DDC	21.4147	3.5041	-2.61148	6.22e-08	1.23e-06
RFLNA	3.41991	8.8737	1.37558	3.38e-17	1.13e-14
MIR4280HG	0.0511877	0.119241	1.22001	6.13e-10	2.37e-08
TNS4	14.633	38.2265	1.38535	2.67e-11	1.63e-09
AC021683.6	0.592484	0.139279	-2.0888	2.5e-06	2.75e-05
FOXL2	0.106681	0.509915	2.25696	0.000315779	0.00159461
COLEC11	4.18157	1.6538	-1.33826	8.98e-09	2.32e-07
AL355987.4	1.05515	0.526041	-1.0042	2.48e-08	5.63e-07
TUBAP8	0.121328	0.0416061	-1.54405	1.33e-05	0.000113645
PRRT1B	8.57192	4.03409	-1.08737	5.39e-14	6.54e-12
GREB1	4.57509	1.68496	-1.44108	8.83e-09	2.29e-07
AL158847.1	0.175426	0.0852886	-1.04044	0.0038221	0.0121479
AC138649.5	2.39883	0.558724	-2.10212	4.34e-15	7.44e-13
LINC02617	2.55806	1.06757	-1.26072	0.0163933	0.0390339
AL355916.1	1.83976	4.62012	1.32842	5.95e-06	5.77e-05
OR10H1	0.0900488	0.225627	1.32516	4.36e-06	4.4e-05
SMILR	0.196244	0.996507	2.34423	1.16e-10	5.8e-09
AC012158.1	0.566596	0.275831	-1.03854	0.0031696	0.0104145
AC021818.1	0.212437	0.0538107	-1.98107	7.94e-09	2.1e-07
AC026355.3	0.183534	0.507262	1.46669	2.49e-06	2.74e-05
PERCC1	2.96791	0.402984	-2.88065	1.16e-10	5.8e-09
RASGEF1C	0.433577	1.20201	1.47109	0.00193315	0.00699332
COL5A1	67.7585	136.043	1.00559	4.39e-14	5.54e-12
SERPINC1	0.616862	0.235591	-1.38867	0.00441494	0.0136588
ADAM12	6.27537	13.9559	1.1531	1.48e-21	1.25e-18
ENAM	1.31974	0.571641	-1.20707	4.69e-10	1.91e-08
CHRNA3	0.842153	0.316608	-1.41138	0.00609522	0.0176631
AC007493.1	1.34993	0.228036	-2.56556	0.000400829	0.00194079
AC245041.1	1.45353	4.80462	1.72486	2.5e-08	5.65e-07
BPIFB2	75.4911	17.8824	-2.07776	0.00335389	0.0108962
KRT6B	1.15158	13.6217	3.56421	1.04e-17	3.9e-15
AC005920.3	0.0832165	0.0415691	-1.00136	7.35e-06	6.9e-05
AC078925.2	0.450832	0.157744	-1.51501	4.88e-06	4.87e-05
GPR1	0.475579	1.57094	1.72387	1.77e-22	2.18e-19
AC125603.2	9.80992	3.66881	-1.41893	2.3e-10	1.05e-08
AC080079.2	0.032172	0.0834554	1.3752	0.000327572	0.00164532
AL359732.1	0.0957249	0.0456306	-1.06889	2.2e-06	2.46e-05
HMGB1P1	4.22449	1.9552	-1.11146	0.00310977	0.0102619
AC078925.3	0.30141	0.129911	-1.2142	0.0001462	0.000845613
AC046195.1	1.1837	0.591222	-1.00153	2.89e-05	0.000219208
COL1A2	401.3	837.783	1.06189	1.5e-13	1.61e-11
LMLN2	1.08645	0.37042	-1.55239	0.0022848	0.00800878
KCNK16	0.409778	0.11547	-1.82733	8.99e-07	1.15e-05
GNRH2	3.96569	0.356222	-3.47673	1.17e-08	2.91e-07
WFDC12	17.5668	0.621434	-4.82111	1.62e-06	1.9e-05
SYP	4.10525	1.72955	-1.24708	3.19e-09	9.67e-08
LINC01614	4.89004	14.7463	1.59244	5.05e-23	7.2e-20
CRYBG2	2.31174	5.92654	1.35821	3.28e-16	7.93e-14
CYP17A1	0.85655	0.111122	-2.94639	7.9e-07	1.03e-05
NKX3-2	0.328855	0.949889	1.53031	1.14e-14	1.72e-12
C16orf89	568.586	209.838	-1.4381	1.32e-12	1.13e-10
AC141273.2	3.03422	1.06299	-1.5132	0.000202144	0.00110466
AC069366.1	4.98591	2.23025	-1.16065	8.53e-07	1.1e-05
SMIM38	1.14627	0.246583	-2.2168	0.00119303	0.00474549
ZNF385B	13.7712	6.17856	-1.15631	9.45e-06	8.53e-05
STUM	6.32709	1.48751	-2.08865	6.9e-12	5.04e-10
LINC00922	1.57383	3.96417	1.33274	3.9e-05	0.000282301
C1QL2	7.01096	3.08086	-1.18628	0.00970854	0.0257538
SBSN	1.81155	4.92658	1.44336	1.42e-10	6.93e-09
BARX1-DT	1.63633	0.731983	-1.16059	0.00865597	0.0234531
LINC00519	0.602239	1.638	1.44353	3.21e-18	1.36e-15
TRIM71	1.17439	0.225308	-2.38194	3.13e-05	0.000233651
ORM2	34.4295	14.9591	-1.20262	0.000431516	0.00206112
NOL4	1.2774	0.298853	-2.09571	0.000107335	0.000652439
AC027288.2	5.26249	2.45931	-1.09749	2.27e-07	3.59e-06
ONECUT3	0.311541	1.06282	1.77041	0.00219116	0.00774367
AL009177.1	1.05508	0.427519	-1.30329	1.13e-05	9.88e-05
SPRR1B	12.0215	83.3957	2.79436	9.62e-12	6.8e-10
NEURL1	3.58777	1.48624	-1.27142	0.00359019	0.0115367
GPRACR	0.0567935	0.114308	1.00913	8.86e-10	3.27e-08
CTHRC1	88.8845	188.929	1.08784	7.59e-20	4.78e-17
TMEM59L	43.762	21.1718	-1.04753	3.49e-06	3.64e-05
ETNPPL	2.59235	1.10482	-1.23044	1e-05	8.96e-05
AL139351.3	0.189605	0.386693	1.02819	2.55e-11	1.56e-09
MROH5	0.240723	0.0722273	-1.73676	4.15e-05	0.000297618
PCSK2	73.3836	9.3909	-2.96612	4.86e-10	1.98e-08
AC027288.3	2.74437	1.31594	-1.06039	0.00131783	0.00514524
FMO1	1.93942	4.27024	1.13869	3.42e-14	4.44e-12
KRT75	0.398725	3.36582	3.07749	6.23e-06	5.98e-05
IL1A	1.56324	5.73278	1.8747	9.82e-13	8.64e-11
AL163541.1	1.34593	0.339432	-1.98741	0.000528407	0.00243338
DEFB1	38.9499	83.2535	1.09589	0.000464843	0.00219134
AP3B2	1.05731	0.38913	-1.44208	5.25e-05	0.000361545
AL022313.2	3.79628	1.59813	-1.2482	0.000258775	0.00135212
AGTR2	13.3002	4.3271	-1.61997	0.00866009	0.0234619
SNRPCP1	1.49493	0.686663	-1.12241	0.00167112	0.0062258
SNORA47	3.34997	1.49479	-1.16421	0.000123526	0.000733894
C16orf74	3.03938	6.10656	1.00659	1.21e-07	2.12e-06
FAHD2P1	0.163586	0.399112	1.28674	0.000702161	0.00307374
SLC30A3	0.831252	0.377509	-1.13877	1.93e-07	3.16e-06
POSTN	110.321	223.52	1.0187	4.12e-18	1.69e-15
TPH1	0.942356	0.461535	-1.02983	4.19e-05	0.000300191
LRRC14B	0.311328	0.126437	-1.30002	0.00781608	0.021634
PADI1	1.11843	6.1503	2.45918	1.01e-16	2.85e-14
B3GALT2	4.19442	1.52432	-1.46031	2.06e-10	9.5e-09
AC104958.1	0.743509	0.371032	-1.00281	8.43e-07	1.09e-05
FLNC	6.85482	15.0184	1.13154	1.32e-09	4.61e-08
DACH2	0.177453	0.0487421	-1.8642	0.0001005	0.000619887
SEMA3C	24.2662	49.9061	1.04027	1.14e-21	1e-18
ODC1	570.494	195.445	-1.54545	6.67e-09	1.8e-07
AC113615.1	0.0457144	0.0188638	-1.27703	0.000399731	0.00193661
MS4A15	47.487	19.7467	-1.26592	0.000615554	0.00276074
BMP6	19.4982	7.96405	-1.29177	0.000870699	0.00365494
FOSL1	15.3943	34.3153	1.15646	1.69e-14	2.44e-12
ITLN2	3.30548	1.42183	-1.2171	6.73e-06	6.41e-05
AC012511.2	0.706371	0.312593	-1.17614	1.24e-06	1.51e-05
ASPN	27.1851	64.2568	1.24103	1.01e-13	1.13e-11
THBS2	26.9669	67.4468	1.32256	3.05e-16	7.46e-14
SPHK1	7.64289	17.0525	1.1578	2.64e-27	1.19e-23
NRXN1	0.154856	0.0383599	-2.01325	0.00374793	0.01195
LINC02544	1.84559	4.36343	1.24138	3.62e-13	3.56e-11
HNRNPA1P33	0.224705	0.451686	1.00729	7.69e-05	0.000495972
LINC01559	0.889436	3.71078	2.06076	1.91e-12	1.59e-10
FRMD6	6.79663	13.6325	1.00416	1.91e-19	1.05e-16
FGFBP2	3.27238	1.29395	-1.33856	0.0040114	0.012628
LSINCT5	0.252451	0.0908737	-1.47407	8.81e-10	3.26e-08
PNPLA7	6.24943	2.53148	-1.30375	1.84e-18	8.17e-16
AC068580.2	0.239341	0.547476	1.19373	9.24e-08	1.69e-06
LINC02584	0.0701593	0.213106	1.60287	7.4e-07	9.77e-06
AC069120.1	0.585993	0.160164	-1.87133	4.86e-05	0.000339141
LINC02823	0.0731278	0.251887	1.78428	0.0126276	0.0316853
AGXT2	0.209963	0.0367203	-2.51548	0.000121324	0.000722874
CRTAC1	35.1822	16.0421	-1.13299	1.92e-06	2.19e-05
TRIM10	0.244346	0.495936	1.02123	4.75e-07	6.72e-06
AC005165.1	0.522642	0.236558	-1.14363	6.33e-08	1.24e-06
CD300LG	0.71518	0.254382	-1.49131	1.34e-06	1.62e-05
