# Supplementary material for: Ion channel gene GJB2 influences the intercellular communication by Up-regulating the SPP1 signaling pathway identified by the single-cell RNA sequencing in lung adenocarcinoma
Source: Front Oncol. 2023 Apr 28;13:1146976. doi: 10.3389/fonc.2023.1146976 (PMC10175797; doi:10.3389/fonc.2023.1146976)
Supplement: Supplementary file 7 [file DataSheet_2.xlsx]

## Sheet: supplementary table2 GO+KEGG
ONTOLOGY	ID	Description	GeneRatio	BgRatio	pvalue	p.adjust	qvalue	geneID	Count
BP	GO:0030198	extracellular matrix organization	17/127	307/18800	2.84e-11	2.17e-08	1.95e-08	COL11A1/PRSS2/SERPINB5/MMP11/GREM1/MMP13/MMP10/IBSP/SULF1/COL17A1/SFRP2/COL12A1/FAP/COL5A2/MMP3/COL5A1/ADAMTS8	17
BP	GO:0043062	extracellular structure organization	17/127	308/18800	2.99e-11	2.17e-08	1.95e-08	COL11A1/PRSS2/SERPINB5/MMP11/GREM1/MMP13/MMP10/IBSP/SULF1/COL17A1/SFRP2/COL12A1/FAP/COL5A2/MMP3/COL5A1/ADAMTS8	17
BP	GO:0045229	external encapsulating structure organization	17/127	310/18800	3.31e-11	2.17e-08	1.95e-08	COL11A1/PRSS2/SERPINB5/MMP11/GREM1/MMP13/MMP10/IBSP/SULF1/COL17A1/SFRP2/COL12A1/FAP/COL5A2/MMP3/COL5A1/ADAMTS8	17
BP	GO:0031424	keratinization	9/127	85/18800	5.88e-09	2.9e-06	2.6e-06	KRT6A/SPRR1B/KRT6B/KRT16/SPRR3/KRT81/SPRR1A/CDH3/KRT75	9
BP	GO:0030574	collagen catabolic process	7/127	42/18800	1.2e-08	4.75e-06	4.26e-06	PRSS2/MMP11/MMP13/MMP10/KLK6/FAP/MMP3	7
BP	GO:0032963	collagen metabolic process	9/127	101/18800	2.72e-08	8.95e-06	8.03e-06	PRSS2/MMP11/MMP13/MMP10/SERPINB7/KLK6/FAP/MMP3/COL5A1	9
BP	GO:0043588	skin development	13/127	296/18800	1.07e-07	3.03e-05	2.72e-05	KRT6A/SPRR1B/KRT6B/KRT16/SPRR3/KRT81/GJB3/SPRR1A/CDH3/COL5A2/KRT75/COL5A1/SOSTDC1	13
BP	GO:0008544	epidermis development	14/127	355/18800	1.28e-07	3.16e-05	2.83e-05	KRT6A/KRT14/SPRR1B/KRT6B/KRT16/SPRR3/KRT81/GJB5/COL17A1/LAMC2/SPRR1A/CDH3/KRT75/SOSTDC1	14
BP	GO:0030199	collagen fibril organization	7/127	62/18800	1.96e-07	3.94e-05	3.53e-05	COL11A1/MMP11/GREM1/SFRP2/COL12A1/COL5A2/COL5A1	7
BP	GO:0061448	connective tissue development	12/127	260/18800	2e-07	3.94e-05	3.53e-05	COL11A1/EPYC/GREM1/MMP13/HMGA2/SERPINB7/PITX1/SULF1/NKX3-2/SFRP2/COL5A1/ZBTB16	12
BP	GO:0051216	cartilage development	10/127	195/18800	8.36e-07	0.000149902	0.000134427	COL11A1/EPYC/GREM1/MMP13/HMGA2/PITX1/SULF1/NKX3-2/SFRP2/ZBTB16	10
BP	GO:0001503	ossification	14/127	420/18800	9.71e-07	0.000159541	0.000143071	COL11A1/GREM1/MMP13/IBSP/SFRP2/ITGA11/SPP1/TNFAIP6/CTHRC1/COL5A2/SOST/KL/ZBTB16/GDF10	14
BP	GO:0019730	antimicrobial humoral response	8/127	122/18800	1.76e-06	0.000266441	0.000238935	KRT6A/PRSS2/PI3/PRSS3/CXCL6/S100A9/CXCL5/DEFB1	8
BP	GO:0030216	keratinocyte differentiation	9/127	167/18800	2.01e-06	0.000282734	0.000253546	KRT6A/SPRR1B/KRT6B/KRT16/SPRR3/KRT81/SPRR1A/CDH3/KRT75	9
BP	GO:0022617	extracellular matrix disassembly	6/127	62/18800	3.81e-06	0.000500453	0.000448789	PRSS2/MMP11/MMP13/MMP10/FAP/MMP3	6
BP	GO:0045109	intermediate filament organization	6/127	68/18800	6.56e-06	0.000808185	0.000724753	KRT6A/KRT14/KRT6B/KRT16/KRT81/KRT75	6
BP	GO:0002062	chondrocyte differentiation	7/127	110/18800	9.72e-06	0.00112739	0.001011	COL11A1/GREM1/HMGA2/SULF1/NKX3-2/SFRP2/ZBTB16	7
BP	GO:0090288	negative regulation of cellular response to growth factor stimulus	7/127	115/18800	1.3e-05	0.00142571	0.00127853	GREM1/SULF1/SFRP2/TNFAIP6/SOST/AGTR2/SOSTDC1	7
BP	GO:0035987	endodermal cell differentiation	5/127	46/18800	1.43e-05	0.00148117	0.00132826	COL11A1/HMGA2/COL12A1/COL5A2/COL5A1	5
BP	GO:0009913	epidermal cell differentiation	9/127	230/18800	2.66e-05	0.00262647	0.00235533	KRT6A/SPRR1B/KRT6B/KRT16/SPRR3/KRT81/SPRR1A/CDH3/KRT75	9
BP	GO:0045104	intermediate filament cytoskeleton organization	6/127	88/18800	2.91e-05	0.00273097	0.00244904	KRT6A/KRT14/KRT6B/KRT16/KRT81/KRT75	6
BP	GO:0045103	intermediate filament-based process	6/127	89/18800	3.1e-05	0.00277995	0.00249297	KRT6A/KRT14/KRT6B/KRT16/KRT81/KRT75	6
BP	GO:0001706	endoderm formation	5/127	55/18800	3.45e-05	0.00295804	0.00265267	COL11A1/HMGA2/COL12A1/COL5A2/COL5A1	5
BP	GO:0030514	negative regulation of BMP signaling pathway	5/127	58/18800	4.47e-05	0.00367399	0.0032947	GREM1/SFRP2/TNFAIP6/SOST/SOSTDC1	5
BP	GO:0030510	regulation of BMP signaling pathway	6/127	105/18800	7.87e-05	0.00620476	0.00556421	GREM1/SULF1/SFRP2/TNFAIP6/SOST/SOSTDC1	6
BP	GO:0090092	regulation of transmembrane receptor protein serine/threonine kinase signaling pathway	9/127	267/18800	8.46e-05	0.00641825	0.00575566	GREM1/CILP/SULF1/SFRP2/TNFAIP6/SOST/CAV3/GDF10/SOSTDC1	9
BP	GO:0018149	peptide cross-linking	4/127	36/18800	9.9e-05	0.0072271	0.00648101	SPRR1B/PI3/SPRR3/SPRR1A	4
BP	GO:0030178	negative regulation of Wnt signaling pathway	7/127	174/18800	0.000181357	0.0123687	0.0110918	APCDD1L/GREM1/SFRP2/CTHRC1/SOST/WIF1/SOSTDC1	7
BP	GO:0007492	endoderm development	5/127	78/18800	0.000184977	0.0123687	0.0110918	COL11A1/HMGA2/COL12A1/COL5A2/COL5A1	5
BP	GO:0001704	formation of primary germ layer	6/127	123/18800	0.000188164	0.0123687	0.0110918	COL11A1/HMGA2/SFRP2/COL12A1/COL5A2/COL5A1	6
BP	GO:0061844	antimicrobial humoral immune response mediated by antimicrobial peptide	5/127	79/18800	0.000196417	0.0124946	0.0112048	KRT6A/CXCL6/S100A9/CXCL5/DEFB1	5
BP	GO:0045444	fat cell differentiation	8/127	237/18800	0.000209513	0.0129113	0.0115784	MMP11/HMGA2/DIO2/SFRP2/WIF1/ZBTB16/GDF10/ADRB1	8
BP	GO:0001649	osteoblast differentiation	8/127	241/18800	0.000234692	0.0140247	0.0125768	GREM1/IBSP/SFRP2/ITGA11/SPP1/TNFAIP6/CTHRC1/GDF10	8
BP	GO:2000027	regulation of animal organ morphogenesis	6/127	129/18800	0.000243723	0.014136	0.0126766	GREM1/SULF1/SFRP2/CTHRC1/AGTR2/CAV3	6
BP	GO:0045926	negative regulation of growth	8/127	245/18800	0.000262303	0.0147789	0.0132532	GREM1/CDA/SFRP2/SPP1/AGTR2/CAV3/ADRB1/SLC6A4	8
BP	GO:0010951	negative regulation of endopeptidase activity	8/127	251/18800	0.000308662	0.0165996	0.014886	PI3/SERPINB5/SERPINB4/SPOCK1/SERPINB7/SERPINA5/SERPINA4/SFRP2	8
BP	GO:0090101	negative regulation of transmembrane receptor protein serine/threonine kinase signaling pathway	6/127	135/18800	0.000311453	0.0165996	0.014886	GREM1/CILP/SFRP2/TNFAIP6/SOST/SOSTDC1	6
BP	GO:0003085	negative regulation of systemic arterial blood pressure	3/127	21/18800	0.000366315	0.0190098	0.0170474	AGTR2/KL/ADRB1	3
BP	GO:0060688	regulation of morphogenesis of a branching structure	4/127	51/18800	0.000388224	0.0196302	0.0176037	GREM1/SULF1/AGTR2/CAV3	4
BP	GO:0010466	negative regulation of peptidase activity	8/127	262/18800	0.000410995	0.020262	0.0181703	PI3/SERPINB5/SERPINB4/SPOCK1/SERPINB7/SERPINA5/SERPINA4/SFRP2	8
BP	GO:0030111	regulation of Wnt signaling pathway	9/127	336/18800	0.000466972	0.0224602	0.0201416	APCDD1L/GREM1/SULF1/SFRP2/CDH3/CTHRC1/SOST/WIF1/SOSTDC1	9
BP	GO:0007584	response to nutrient	6/127	150/18800	0.00054605	0.0256384	0.0229916	CYP26A1/SFRP2/SPP1/KYNU/KL/SLC6A4	6
BP	GO:0052548	regulation of endopeptidase activity	10/127	426/18800	0.000635905	0.0291629	0.0261523	PI3/SERPINB5/SERPINB4/SPOCK1/SERPINB7/S100A9/SERPINA5/SERPINA4/SFRP2/AGER	10
BP	GO:0030509	BMP signaling pathway	6/127	162/18800	0.00081767	0.0366465	0.0328633	GREM1/SULF1/SFRP2/TNFAIP6/SOST/SOSTDC1	6
BP	GO:0035116	embryonic hindlimb morphogenesis	3/127	28/18800	0.00087169	0.0381994	0.0342559	PITX1/AFF3/ZBTB16	3
BP	GO:0007178	transmembrane receptor protein serine/threonine kinase signaling pathway	9/127	368/18800	0.000892844	0.0382758	0.0343244	GREM1/CILP/SULF1/SFRP2/TNFAIP6/SOST/CAV3/GDF10/SOSTDC1	9
BP	GO:1905330	regulation of morphogenesis of an epithelium	4/127	65/18800	0.00097798	0.0410335	0.0367975	GREM1/SULF1/AGTR2/CAV3	4
BP	GO:0052547	regulation of peptidase activity	10/127	456/18800	0.00106753	0.0430506	0.0386063	PI3/SERPINB5/SERPINB4/SPOCK1/SERPINB7/S100A9/SERPINA5/SERPINA4/SFRP2/AGER	10
BP	GO:0060292	long-term synaptic depression	3/127	30/18800	0.00106972	0.0430506	0.0386063	SLC24A2/GRIA1/AGER	3
BP	GO:0071772	response to BMP	6/127	173/18800	0.00114892	0.0444249	0.0398387	GREM1/SULF1/SFRP2/TNFAIP6/SOST/SOSTDC1	6
BP	GO:0071773	cellular response to BMP stimulus	6/127	173/18800	0.00114892	0.0444249	0.0398387	GREM1/SULF1/SFRP2/TNFAIP6/SOST/SOSTDC1	6
BP	GO:0030278	regulation of ossification	5/127	118/18800	0.00123702	0.0463976	0.0416077	GREM1/SOST/KL/ZBTB16/GDF10	5
BP	GO:0030326	embryonic limb morphogenesis	5/127	119/18800	0.00128439	0.0463976	0.0416077	GREM1/PITX1/SFRP2/AFF3/ZBTB16	5
BP	GO:0035113	embryonic appendage morphogenesis	5/127	119/18800	0.00128439	0.0463976	0.0416077	GREM1/PITX1/SFRP2/AFF3/ZBTB16	5
BP	GO:0002063	chondrocyte development	3/127	32/18800	0.00129405	0.0463976	0.0416077	COL11A1/SULF1/SFRP2	3
BP	GO:0090287	regulation of cellular response to growth factor stimulus	8/127	314/18800	0.00133188	0.0469011	0.0420592	GREM1/SULF1/SFRP2/TNFAIP6/SOST/AGTR2/CAV3/SOSTDC1	8
BP	GO:0050805	negative regulation of synaptic transmission	4/127	71/18800	0.00136051	0.0470689	0.0422097	SLC24A2/GRIA1/AGER/SLC6A4	4
BP	GO:0006959	humoral immune response	8/127	317/18800	0.00141449	0.0480928	0.0431279	KRT6A/PRSS2/PI3/PRSS3/CXCL6/S100A9/CXCL5/DEFB1	8
BP	GO:0022612	gland morphogenesis	5/127	123/18800	0.00148735	0.0497129	0.0445808	SERPINB5/SULF1/FGL1/CAV3/SOSTDC1	5
BP	GO:0030308	negative regulation of cell growth	6/127	186/18800	0.00166334	0.0543941	0.0487787	GREM1/CDA/SFRP2/SPP1/AGTR2/CAV3	6
BP	GO:0035137	hindlimb morphogenesis	3/127	35/18800	0.00168257	0.0543941	0.0487787	PITX1/AFF3/ZBTB16	3
CC	GO:0062023	collagen-containing extracellular matrix	22/131	429/19594	1.05e-13	2.27e-11	2.05e-11	COL11A1/GREM1/LRRC15/CILP/SULF1/COL17A1/S100A9/SERPINA5/SFRP2/COL12A1/LAMC2/THBS2/TINAG/MFAP5/FGL1/MXRA5/CTHRC1/COL5A2/COL5A1/SOST/GDF10/ADAMTS8	22
CC	GO:0005922	connexin complex	4/131	21/19594	1.05e-05	0.00112929	0.00102363	GJB2/GJB6/GJB5/GJB3	4
CC	GO:0005581	collagen trimer	6/131	86/19594	2.42e-05	0.0017392	0.00157647	COL11A1/COL17A1/COL12A1/CTHRC1/COL5A2/COL5A1	6
CC	GO:0005921	gap junction	4/131	32/19594	5.93e-05	0.00221334	0.00200625	GJB2/GJB6/GJB5/GJB3	4
CC	GO:0005583	fibrillar collagen trimer	3/131	12/19594	6.15e-05	0.00221334	0.00200625	COL11A1/COL5A2/COL5A1	3
CC	GO:0098643	banded collagen fibril	3/131	12/19594	6.15e-05	0.00221334	0.00200625	COL11A1/COL5A2/COL5A1	3
CC	GO:0001533	cornified envelope	4/131	45/19594	0.000229916	0.00709456	0.00643074	SPRR1B/PI3/SPRR3/SPRR1A	4
CC	GO:0098644	complex of collagen trimers	3/131	22/19594	0.000409821	0.0106325	0.00963761	COL11A1/COL5A2/COL5A1	3
CC	GO:0005604	basement membrane	5/131	95/19594	0.000443019	0.0106325	0.00963761	COL17A1/LAMC2/THBS2/TINAG/COL5A1	5
CC	GO:1904724	tertiary granule lumen	4/131	55/19594	0.000499835	0.0107964	0.00978624	PRSS3/CDA/TCN1/TNFAIP6	4
CC	GO:0045095	keratin filament	5/131	102/19594	0.0006136	0.0120489	0.0109215	KRT6A/KRT14/KRT6B/KRT81/KRT75	5
CC	GO:0070820	tertiary granule	6/131	164/19594	0.000828469	0.0149124	0.0135171	PRSS3/CDA/TCN1/PLAU/TNFAIP6/CEACAM8	6
CC	GO:0005911	cell-cell junction	10/131	497/19594	0.0018836	0.0312967	0.0283683	GJB2/GJB6/GJB5/COL17A1/GJB3/STEAP1/SLC2A1/TRIM29/CDH3/CAV3	10
CC	GO:0045177	apical part of cell	9/131	424/19594	0.00221496	0.033772	0.030612	GJB6/SLC2A1/FAP/SLC26A9/DUOX1/KL/CD300LG/CA4/AGER	9
CC	GO:1904090	peptidase inhibitor complex	2/131	11/19594	0.00234527	0.033772	0.030612	PLAU/SERPINA5	2
CC	GO:0016324	apical plasma membrane	8/131	358/19594	0.00283582	0.0382835	0.0347014	GJB6/SLC2A1/SLC26A9/DUOX1/KL/CD300LG/CA4/AGER	8
CC	GO:0005882	intermediate filament	6/131	216/19594	0.00333991	0.0424365	0.0384658	KRT6A/KRT14/KRT6B/KRT16/KRT81/KRT75	6
MF	GO:0005201	extracellular matrix structural constituent	11/131	172/18410	4.14e-08	1.25e-05	1.05e-05	COL11A1/CILP/COL17A1/COL12A1/LAMC2/THBS2/MFAP5/MXRA5/CTHRC1/COL5A2/COL5A1	11
MF	GO:0030280	structural constituent of skin epidermis	6/131	37/18410	2.24e-07	3.4e-05	2.86e-05	KRT6A/KRT6B/PI3/KRT81/SPRR1A/KRT75	6
MF	GO:0005539	glycosaminoglycan binding	11/131	234/18410	9.2e-07	9.29e-05	7.81e-05	COL11A1/EPYC/SULF1/CXCL6/SERPINA5/LAMC2/THBS2/TNFAIP6/COL5A1/SOST/ADAMTS8	11
MF	GO:0004252	serine-type endopeptidase activity	9/131	174/18410	4.31e-06	0.00032633	0.000274351	PRSS2/MMP11/PRSS3/MMP13/MMP10/PLAU/KLK6/FAP/MMP3	9
MF	GO:0004867	serine-type endopeptidase inhibitor activity	7/131	98/18410	6.35e-06	0.000385014	0.000323687	PI3/SERPINB5/SERPINB4/SPOCK1/SERPINB7/SERPINA5/SERPINA4	7
MF	GO:0008236	serine-type peptidase activity	9/131	191/18410	9.18e-06	0.000410737	0.000345313	PRSS2/MMP11/PRSS3/MMP13/MMP10/PLAU/KLK6/FAP/MMP3	9
MF	GO:0030020	extracellular matrix structural constituent conferring tensile strength	5/131	41/18410	1.03e-05	0.000410737	0.000345313	COL11A1/COL17A1/COL12A1/COL5A2/COL5A1	5
MF	GO:0017171	serine hydrolase activity	9/131	195/18410	1.08e-05	0.000410737	0.000345313	PRSS2/MMP11/PRSS3/MMP13/MMP10/PLAU/KLK6/FAP/MMP3	9
MF	GO:0005243	gap junction channel activity	4/131	21/18410	1.33e-05	0.000437807	0.000368071	GJB2/GJB6/GJB5/GJB3	4
MF	GO:0004222	metalloendopeptidase activity	7/131	111/18410	1.44e-05	0.000437807	0.000368071	PRSS2/MMP11/MMP13/MMP10/ADAM12/MMP3/ADAMTS8	7
MF	GO:0008201	heparin binding	8/131	168/18410	2.72e-05	0.000748515	0.000629288	COL11A1/CXCL6/SERPINA5/LAMC2/THBS2/COL5A1/SOST/ADAMTS8	8
MF	GO:0017147	Wnt-protein binding	4/131	30/18410	5.81e-05	0.00132422	0.00111329	APCDD1L/SFRP2/CTHRC1/WIF1	4
MF	GO:0022829	wide pore channel activity	4/131	30/18410	5.81e-05	0.00132422	0.00111329	GJB2/GJB6/GJB5/GJB3	4
MF	GO:0004175	endopeptidase activity	12/131	432/18410	6.12e-05	0.00132422	0.00111329	PRSS2/MMP11/PRSS3/MMP13/MMP10/ADAM12/PLAU/KLK6/TINAG/FAP/MMP3/ADAMTS8	12
MF	GO:0061135	endopeptidase regulator activity	8/131	194/18410	7.54e-05	0.00152239	0.0012799	PI3/SERPINB5/SERPINB4/SPOCK1/SERPINB7/SERPINA5/SERPINA4/SFRP2	8
MF	GO:0005178	integrin binding	7/131	156/18410	0.000127114	0.00240723	0.0020238	IBSP/SFRP2/ITGA11/SPP1/FAP/COL5A1/ADAMTS8	7
MF	GO:0036122	BMP binding	3/131	17/18410	0.000222584	0.00396723	0.00333531	GREM1/SOST/SOSTDC1	3
MF	GO:0061134	peptidase regulator activity	8/131	230/18410	0.000243298	0.00409552	0.00344317	PI3/SERPINB5/SERPINB4/SPOCK1/SERPINB7/SERPINA5/SERPINA4/SFRP2	8
MF	GO:0045236	CXCR chemokine receptor binding	3/131	18/18410	0.000265713	0.00423743	0.00356247	TFF2/CXCL6/CXCL5	3
MF	GO:0004866	endopeptidase inhibitor activity	7/131	180/18410	0.000306304	0.00464051	0.00390135	PI3/SERPINB5/SERPINB4/SPOCK1/SERPINB7/SERPINA5/SERPINA4	7
MF	GO:0030414	peptidase inhibitor activity	7/131	187/18410	0.000385729	0.00556552	0.00467902	PI3/SERPINB5/SERPINB4/SPOCK1/SERPINB7/SERPINA5/SERPINA4	7
MF	GO:0008237	metallopeptidase activity	7/131	189/18410	0.000411215	0.00566356	0.00476144	PRSS2/MMP11/MMP13/MMP10/ADAM12/MMP3/ADAMTS8	7
MF	GO:0050840	extracellular matrix binding	4/131	55/18410	0.000630599	0.00828362	0.00696417	COL11A1/LRRC15/LYPD3/SPP1	4
MF	GO:1901681	sulfur compound binding	8/131	267/18410	0.000656128	0.00828362	0.00696417	COL11A1/CXCL6/SERPINA5/LAMC2/THBS2/COL5A1/SOST/ADAMTS8	8
MF	GO:0015267	channel activity	11/131	489/18410	0.000750358	0.00889198	0.00747563	GJB2/GJB6/TRPM8/GJB5/GJB3/STEAP1/SLC24A2/SLC26A9/CACNA2D2/GRIA1/GPM6A	11
MF	GO:0022803	passive transmembrane transporter activity	11/131	490/18410	0.000763008	0.00889198	0.00747563	GJB2/GJB6/TRPM8/GJB5/GJB3/STEAP1/SLC24A2/SLC26A9/CACNA2D2/GRIA1/GPM6A	11
MF	GO:0001968	fibronectin binding	3/131	31/18410	0.00136812	0.0153533	0.0129078	LRRC15/SFRP2/TNFAIP6	3
MF	GO:0042379	chemokine receptor binding	4/131	71/18410	0.00164593	0.0178113	0.0149742	TFF2/CXCL6/CXCL5/DEFB1	4
MF	GO:0036312	phosphatidylinositol 3-kinase regulatory subunit binding	2/131	10/18410	0.00217823	0.0227588	0.0191337	FAM83A/FAM83B	2
MF	GO:0050998	nitric-oxide synthase binding	2/131	13/18410	0.00372319	0.0376043	0.0316145	CAV3/SLC6A4	2
MF	GO:0008499	UDP-galactose:beta-N-acetylglucosamine beta-1,3-galactosyltransferase activity	2/131	14/18410	0.00432356	0.0422593	0.035528	B3GALT5/B3GALT2	2
MF	GO:0001664	G protein-coupled receptor binding	7/131	288/18410	0.00457971	0.0433642	0.0364569	TFF2/CXCL6/CXCL5/DEFB1/CTHRC1/ADCYAP1/ADRB1	7
MF	GO:0048531	beta-1,3-galactosyltransferase activity	2/131	17/18410	0.00637208	0.058002	0.0487632	B3GALT5/B3GALT2	2
MF	GO:0005200	structural constituent of cytoskeleton	4/131	104/18410	0.00650847	0.058002	0.0487632	KRT6A/KRT14/KRT6B/KRT16	4
MF	GO:0004857	enzyme inhibitor activity	8/131	390/18410	0.00682294	0.0590672	0.0496587	PI3/SERPINB5/SERPINB4/SPOCK1/SERPINB7/SERPINA5/SERPINA4/PKIB	8
	ID	Description	GeneRatio	BgRatio	pvalue	p.adjust	qvalue	geneID	Count
KEGG	hsa04974	Protein digestion and absorption	7/59	103/8209	7.96727e-06	0.000948105	0.000880593	COL11A1/PRSS2/PRSS3/COL17A1/COL12A1/COL5A2/COL5A1	7
KEGG	hsa04512	ECM-receptor interaction	5/59	88/8209	0.00040089	0.0215616	0.0200262	IBSP/LAMC2/THBS2/ITGA11/SPP1	5
KEGG	hsa04657	IL-17 signaling pathway	5/59	94/8209	0.000543569	0.0215616	0.0200262	MMP13/CXCL6/S100A9/CXCL5/MMP3	5
