# Supplementary material for: Ion channel gene GJB2 influences the intercellular communication by Up-regulating the SPP1 signaling pathway identified by the single-cell RNA sequencing in lung adenocarcinoma
Source: Front Oncol. 2023 Apr 28;13:1146976. doi: 10.3389/fonc.2023.1146976 (PMC10175797; doi:10.3389/fonc.2023.1146976)
Supplement: Supplementary file 8 [file DataSheet_3.xlsx]

## Sheet: supplementary table3 GSEA_kegg+
ID	Description	setSize	enrichmentScore	NES	pvalue	p.adjust	qvalue	rank	leading_edge	core_enrichment
KEGG_FOCAL_ADHESION	KEGG_FOCAL_ADHESION	199	0.650032	3.10109	1e-10	1.55e-09	6.4e-10	5967	tags=48%, list=10%, signal=43%	ITGA11/COL3A1/ITGAV/COL5A2/COL6A1/LAMC2/COL5A1/COL6A2/COL6A3/COL1A1/COL1A2/COL11A1/ITGB4/ITGB5/THBS2/ITGB1/LAMB3/ACTN1/VCL/ITGA2/ACTB/ZYX/VASP/RAC1/MYL12A/COL5A3/LAMB1/SPP1/TNC/BCAR1/PDGFC/VEGFC/PAK2/FN1/ITGA5/ACTN4/BIRC3/BIRC2/GRB2/ITGA3/LAMA3/PXN/THBS1/LAMA4/PDGFRB/MYL9/ITGA6/ITGB6/PDGFRA/ACTG1/MYL12B/RHOA/RAC2/FLNC/MYLK/FLNA/ITGB8/ITGB3/PDGFB/RAP1A/CAV2/FLNB/PAK1/MET/LAMB4/CTNNB1/TLN2/COMP/PIP…
KEGG_ECM_RECEPTOR_INTERACTION	KEGG_ECM_RECEPTOR_INTERACTION	84	0.721738	3.01032	1e-10	1.55e-09	6.4e-10	2449	tags=46%, list=4%, signal=45%	ITGA11/COL3A1/ITGAV/COL5A2/COL6A1/LAMC2/COL5A1/COL6A2/COL6A3/COL1A1/COL1A2/COL11A1/ITGB4/ITGB5/THBS2/ITGB1/LAMB3/ITGA2/COL5A3/LAMB1/SPP1/TNC/FN1/ITGA5/ITGA3/LAMA3/THBS1/LAMA4/ITGA6/ITGB6/AGRN/HMMR/ITGB8/ITGB3/CD44/SDC1/LAMB4/COMP/COL4A1
KEGG_REGULATION_OF_ACTIN_CYTOSKELETON	KEGG_REGULATION_OF_ACTIN_CYTOSKELETON	213	0.598057	2.84364	1e-10	1.55e-09	6.4e-10	7845	tags=49%, list=13%, signal=43%	ARPC2/ITGA11/ITGAV/ITGB4/ITGB5/ITGB1/ACTN1/VCL/ITGA2/ACTB/GNA12/RAC1/MYL12A/CFL1/BCAR1/CYFIP1/PDGFC/ARPC5/ARPC4/GNG12/PAK2/FN1/ITGA5/ACTN4/RRAS/NRAS/MYH9/NCKAP1/LIMK1/ITGA3/PXN/PDGFRB/ARPC3/MYL9/ITGA6/ITGB6/PDGFRA/ACTG1/PIP4K2A/MYL12B/RHOA/RAC2/MYLK/ARHGEF4/CD14/ITGB8/ITGB3/CSK/FGF1/SSH1/FGF16/PDGFB/GNA13/FGF12/DIAPH3/PFN1/PAK1/ARPC5L/PIP5K1C/ITGAM/MAP2K1/IQGAP1/FGF11/WASL/DIAPH1/CDC42/PPP1CB/FGF…
KEGG_LEISHMANIA_INFECTION	KEGG_LEISHMANIA_INFECTION	70	0.651422	2.6009	1e-10	1.55e-09	6.4e-10	6973	tags=51%, list=12%, signal=45%	ITGB1/MYD88/FCGR3A/TGFB3/FCGR1A/FCGR2A/TGFB1/STAT1/JAK1/IFNGR1/IFNGR2/IL1B/TAB2/MAPK14/IL1A/NCF2/NFKB1/ITGAM/RELA/IRAK4/IRAK1/MAP3K7/ITGB2/IFNG/NFKBIB/NCF4/NCF1/TGFB2/JAK2/MAPK3/FCGR3B/TNF/ELK1/CYBA/TLR4/FCGR2C
KEGG_CYTOKINE_CYTOKINE_RECEPTOR_INTERACTION	KEGG_CYTOKINE_CYTOKINE_RECEPTOR_INTERACTION	264	0.533985	2.5928	1e-10	1.55e-09	6.4e-10	7962	tags=44%, list=13%, signal=39%	CCL11/TNFSF4/INHBA/IL4R/IL15RA/TNFRSF21/ACVR1/PDGFC/VEGFC/TNFRSF12A/IL1RAP/IL18/CXCL8/TNFRSF9/IL1R2/CXCL6/CCL7/LTBR/PDGFRB/TGFB3/OSMR/CCL8/PDGFRA/TGFB1/CXCL5/IL20RA/CXCL10/IL20RB/CCL22/IL2RA/CCL26/PPBP/IFNGR1/IL18R1/IL21R/GDF5/IFNGR2/IL1B/IL11/IL22RA1/CCL1/TNFRSF1A/PDGFB/CCR8/IL1A/FAS/CCL4L2/CXCL1/IL13RA1/MET/CCL4/CD40/IFNAR2/CCL3/CCL2/IL2RB/CXCL12/IFNL3/CLCF1/PLEKHO2/TNFSF9/CCR5/CCL5/CSF1R/CXCR3…
KEGG_CELL_CYCLE	KEGG_CELL_CYCLE	125	0.584618	2.57814	1e-10	1.55e-09	6.4e-10	6494	tags=43%, list=11%, signal=39%	YWHAH/GADD45A/SFN/YWHAZ/CDKN1A/TGFB3/YWHAG/TGFB1/YWHAB/CDK1/CDC27/ORC5/BUB3/SMAD3/MCM5/MCM6/CCNA2/MAD2L1/PLK1/RB1/BUB1/PKMYT1/CCNE1/CDC26/YWHAQ/DBF4/CCNB1/CUL1/CDKN2B/MAD2L2/CCNB2/CHEK1/E2F4/ORC1/FZR1/CDC45/CDKN2A/TGFB2/CDC6/RBL1/MCM4/CDC25C/CDK6/CDK2/TTK/BUB1B/CCNA1/ANAPC11/MYC/CDKN1B/CDC20/PTTG1/ORC2/ORC6
KEGG_NATURAL_KILLER_CELL_MEDIATED_CYTOTOXICITY	KEGG_NATURAL_KILLER_CELL_MEDIATED_CYTOTOXICITY	132	0.572768	2.55404	1e-10	1.55e-09	6.4e-10	11312	tags=55%, list=19%, signal=44%	RAC1/BID/MICB/CASP3/NRAS/GRB2/FCGR3A/RAET1L/GZMB/ULBP2/RAC2/IFNGR1/IFNGR2/FCER1G/HLA-B/ULBP3/FAS/RAET1E/PAK1/SH2D1B/IFNAR2/LCP2/MAP2K1/HLA-A/TNFRSF10A/HLA-C/NCR1/KLRC1/CSF2/VAV2/RAET1G/ITGB2/SH3BP2/HCST/IFNG/PIK3CA/PRKCG/TNFRSF10B/HLA-G/MAP2K2/TYROBP/PPP3CA/TNFRSF10D/ICAM1/MAPK3/FCGR3B/TNF/VAV1/FASLG/KIR2DL4/IFNAR1/SYK/KLRC3/KRAS/LCK/KLRC2/SH2D1A/PIK3CG/PPP3R1/CD247/IFNA2/TNFSF10/PIK3CB/IFNA8/MIC…
KEGG_TOLL_LIKE_RECEPTOR_SIGNALING_PATHWAY	KEGG_TOLL_LIKE_RECEPTOR_SIGNALING_PATHWAY	102	0.592235	2.52639	1e-10	1.55e-09	6.4e-10	11312	tags=56%, list=19%, signal=45%	CTSK/RAC1/TICAM1/MYD88/SPP1/CXCL8/IKBKE/FADD/STAT1/CXCL10/CD86/CD14/IL1B/TAB2/IRF5/MAPK14/TLR1/CCL4/CD40/IFNAR2/CCL3/NFKB1/TLR6/MAP2K1/CCL5/CASP8/RELA/IRAK4/IRAK1/CXCL9/MAP3K7/TRAF3/PIK3CA/CXCL11/MAP2K2/CD80/MAPK3/TNF/IFNAR1/AKT2/IRF7/TLR4/LY96/PIK3CG/MAPK13/MAP2K3/IFNA2/PIK3CB/IFNA8/RIPK1/CHUK/TBK1/TLR8/IL6/TLR3/IFNA4/IFNB1
KEGG_LEUKOCYTE_TRANSENDOTHELIAL_MIGRATION	KEGG_LEUKOCYTE_TRANSENDOTHELIAL_MIGRATION	116	0.576393	2.51607	1e-10	1.55e-09	6.4e-10	8035	tags=45%, list=14%, signal=39%	MMP2/THY1/ITGB1/VCAM1/ACTN1/VCL/ACTB/GNAI3/VASP/RAC1/MYL12A/BCAR1/ACTN4/GNAI2/PXN/MYL9/ACTG1/MYL12B/MMP9/RHOA/RAC2/RAP1A/MAPK14/CLDN1/NCF2/CTNNB1/ITGAM/CXCL12/CLDN4/CDC42/VAV2/CYBB/ITGB2/RAP1B/PIK3CA/PRKCG/NCF4/SIPA1/NOX1/NCF1/CLDN14/ICAM1/VAV1/CLDN16/CYBA/CTNNA1/MYL2/CLDN17/PIK3CG/MYL10/MAPK13/CLDN6
KEGG_PATHWAYS_IN_CANCER	KEGG_PATHWAYS_IN_CANCER	325	0.496555	2.48626	1e-10	1.55e-09	6.4e-10	6182	tags=36%, list=10%, signal=33%	ITGAV/LAMC2/MMP2/ITGB1/LAMB3/RALB/SLC2A1/ITGA2/WNT10A/RAC1/RALA/BID/PML/LAMB1/WNT2/PPARD/HIF1A/VEGFC/CASP3/FN1/PPARG/CBLC/BCL2L1/BIRC3/CXCL8/TPM3/NRAS/BIRC2/GRB2/NFKB2/PLD1/ITGA3/LAMA3/FADD/LAMA4/PDGFRB/CDKN1A/TGFB3/ITGA6/PDGFRA/TGFB1/RAD51/FZD1/TFG/STAT1/TGFA/MMP9/RHOA/RAC2/JAK1/WNT7B/MITF/RALBP1/FGF1/CUL2/EGLN3/FGF16/PDGFB/WNT5A/FGF12/DAPK3/CYCS/FAS/SMAD3/BIRC5/RARB/MET/STAT5A/LAMB4/WNT5B/CTNNB…
KEGG_AXON_GUIDANCE	KEGG_AXON_GUIDANCE	129	0.531596	2.37523	1e-10	1.55e-09	6.4e-10	5257	tags=36%, list=9%, signal=33%	SEMA3C/ITGB1/GNAI3/RAC1/UNC5B/RHOD/EFNB2/SEMA7A/CFL1/EPHB2/NCK1/PLXNA1/PAK2/NRAS/EFNB1/EPHA1/LIMK1/GNAI2/NGEF/SEMA4B/EPHA2/RHOA/RAC2/SEMA6B/EFNA5/NCK2/PLXNC1/PAK1/EPHB4/MET/EPHB6/CXCL12/ABLIM3/SEMA3B/RGS3/CDC42/SEMA3A/SEMA4D/SRGAP1/PLXNB2/UNC5C/SEMA4C/LIMK2/PPP3CA/SEMA4G/PAK4/MAPK3
KEGG_CHEMOKINE_SIGNALING_PATHWAY	KEGG_CHEMOKINE_SIGNALING_PATHWAY	188	0.489514	2.31113	1e-10	1.55e-09	6.4e-10	7962	tags=41%, list=13%, signal=36%	CCL11/GNAI3/RAC1/BCAR1/GNG12/CXCL8/NRAS/GRB2/GNAI2/CXCL6/PXN/CCL7/LYN/CCL8/CXCL5/STAT1/RHOA/RAC2/CXCL10/CCL22/CCL26/PPBP/CSK/GNG5/CCL1/RAP1A/CCR8/GNB4/CCL4L2/CXCL1/PAK1/CCL4/CCL3/PLCB3/CCL2/NFKB1/CXCL12/MAP2K1/CCR5/CCL5/CXCR3/RELA/GNG10/WASL/CDC42/JAK3/CXCL9/VAV2/ADCY3/RAP1B/PIK3CA/NFKBIB/CXCL14/CCR1/CXCL11/CCL21/CRKL/GNB1/NCF1/JAK2/MAPK3/VAV1/CCR2/TIAM1/CCL20/AKT2/CX3CL1/STAT2/KRAS/GNB5/WAS/GSK3…
KEGG_NOD_LIKE_RECEPTOR_SIGNALING_PATHWAY	KEGG_NOD_LIKE_RECEPTOR_SIGNALING_PATHWAY	62	0.667465	2.62751	1.99e-10	2.85e-09	1.18e-09	5386	tags=48%, list=9%, signal=44%	CCL11/RIPK2/BIRC3/IL18/CXCL8/BIRC2/CCL7/CARD6/NOD2/CCL8/PYCARD/IL1B/TAB2/TNFAIP3/MAPK14/CASP1/CXCL1/CCL2/NFKB1/CASP5/CCL5/CASP8/RELA/MAP3K7/MEFV/NFKBIB/NLRP3/PYDC1/MAPK3/TNF
KEGG_SMALL_CELL_LUNG_CANCER	KEGG_SMALL_CELL_LUNG_CANCER	84	0.587155	2.44898	7.01e-10	9.31e-09	3.85e-09	7972	tags=44%, list=13%, signal=38%	ITGAV/LAMC2/ITGB1/LAMB3/ITGA2/LAMB1/FN1/BCL2L1/BIRC3/BIRC2/ITGA3/LAMA3/LAMA4/ITGA6/CYCS/RARB/LAMB4/NFKB1/COL4A1/RB1/RELA/CCNE1/CKS1B/TRAF3/TRAF1/PIK3CA/CDKN2B/COL4A2/CDK6/CDK2/AKT2/MYC/CDKN1B/CDK4/PIK3CG/MAX/CASP9
KEGG_PATHOGENIC_ESCHERICHIA_COLI_INFECTION	KEGG_PATHOGENIC_ESCHERICHIA_COLI_INFECTION	56	0.653226	2.52892	2.24e-09	2.78e-08	1.15e-08	7046	tags=57%, list=12%, signal=50%	ARPC2/ITGB1/ACTB/TUBB6/TUBA4A/NCK1/TUBA1C/ARPC5/ARPC4/YWHAZ/ARPC3/ACTG1/RHOA/CD14/TUBA1B/CLDN1/NCK2/KRT18/TUBB/ARPC5L/CTNNB1/TUBB3/WASL/CDC42/YWHAQ/ARPC1A/CDH1/ARPC1B/HCLS1/TLR4/WAS/LY96
KEGG_FC_GAMMA_R_MEDIATED_PHAGOCYTOSIS	KEGG_FC_GAMMA_R_MEDIATED_PHAGOCYTOSIS	96	0.547604	2.31831	3e-09	3.48e-08	1.44e-08	6973	tags=45%, list=12%, signal=40%	SPHK1/ARPC2/VASP/RAC1/CFL1/ARPC5/ARPC4/MARCKS/ASAP1/LIMK1/PLD1/FCGR3A/FCGR2B/ASAP2/LYN/ARPC3/FCGR1A/FCGR2A/RAC2/ARF6/PAK1/ARPC5L/PIP5K1C/MAP2K1/WASL/CDC42/VAV2/ARPC1A/PIK3CA/PRKCG/LIMK2/CRKL/NCF1/ARPC1B/MAPK3/VAV1/WASF2/DNM1L/AKT2/SYK/GSN/WAS/FCGR2C
KEGG_UBIQUITIN_MEDIATED_PROTEOLYSIS	KEGG_UBIQUITIN_MEDIATED_PROTEOLYSIS	135	0.485663	2.17824	3.4e-09	3.72e-08	1.54e-08	6243	tags=35%, list=11%, signal=31%	UBE2F/PML/UBE2D1/CBLC/BIRC3/UBE2E3/BIRC2/UBE2Z/UBE2L6/RNF7/UBE2Q2/UBA6/UBE2J1/CDC27/TRIP12/UBA2/CUL2/NEDD4/UBE3C/UBE2R2/UBE2E2/ITCH/UBE2C/UBE2H/UBE2E1/FBXO4/CDC26/UBE2D3/CDC34/UBE2K/UBA3/CUL1/BRCA1/UBE2L3/SMURF2/CUL4B/UBE2M/UBE2G1/FZR1/SMURF1/ELOB/UBE2A/CUL3/MID1/UBE2B/ANAPC11/CDC20
KEGG_MAPK_SIGNALING_PATHWAY	KEGG_MAPK_SIGNALING_PATHWAY	267	0.392898	1.90409	4.31e-09	4.45e-08	1.84e-08	8445	tags=37%, list=14%, signal=32%	RELB/GNA12/RAC1/MAP4K4/RPS6KA4/GNG12/RASGRF2/PAK2/CASP3/MAP3K5/RRAS/NRAS/GADD45A/IL1R2/GRB2/PLA2G5/NFKB2/CACNG4/PDGFRB/TGFB3/PDGFRA/TGFB1/DUSP5/RAC2/FLNC/CACNA2D4/CD14/FLNA/IL1B/TAB2/FGF1/DUSP7/TNFRSF1A/FGF16/PDGFB/RAP1A/FGF12/MAPK14/PTPN7/IL1A/FAS/FLNB/TAOK3/PAK1/PTPRR/DUSP14/NFKB1/MAP3K20/HSPA8/MAP2K1/MAP4K3/RELA/TGFBR1/FGF11/CDC42/DUSP3/FGF23/MAP3K7/MAP3K13/FGF7/HSPA1B/RAP1B/PRKCG/MAPKAPK2/CAC…
KEGG_NEUROTROPHIN_SIGNALING_PATHWAY	KEGG_NEUROTROPHIN_SIGNALING_PATHWAY	126	0.501989	2.22279	5.45e-09	5.34e-08	2.21e-08	5916	tags=33%, list=10%, signal=29%	RIPK2/NFKBIE/RAC1/YWHAH/RPS6KA4/MAP3K5/IRAK2/NRAS/GRB2/YWHAZ/YWHAG/IRS1/PSEN1/YWHAB/ARHGDIA/RHOA/CSK/CALM2/RAP1A/MAPK14/CALM3/NFKB1/MAP2K1/RELA/IRAK4/IRAK1/CDC42/IRAK3/YWHAQ/RAP1B/PIK3CA/NFKBIB/MAPKAPK2/SH2B3/MAP2K2/CRKL/CALML5/PRDM4/MAPK3/FASLG/AKT2
KEGG_APOPTOSIS	KEGG_APOPTOSIS	87	0.558081	2.35141	6.96e-09	6.48e-08	2.68e-08	5916	tags=40%, list=10%, signal=36%	BID/MYD88/CASP3/IL1RAP/BCL2L1/BIRC3/IRAK2/BIRC2/FADD/CAPN1/IL1B/TNFRSF1A/CYCS/IL1A/FAS/ENDOD1/NFKB1/CASP8/RELA/TNFRSF10A/IRAK4/IRAK1/IRAK3/PIK3CA/TNFRSF10B/CASP6/CAPN2/CSF2RB/PPP3CA/TNFRSF10D/TNF/IL1R1/PRKAR1B/FASLG/AKT2
KEGG_ENDOCYTOSIS	KEGG_ENDOCYTOSIS	181	0.441755	2.07241	1.22e-08	1.08e-07	4.45e-08	6154	tags=36%, list=10%, signal=32%	RAB31/SH3GL1/EHD4/AP2S1/SH3GLB1/RAB11FIP5/CBLC/EHD1/AP2M1/ASAP1/CLTB/PLD1/CHMP2B/ASAP2/SH3KBP1/PDGFRA/AP2A1/IL2RA/NEDD4/HLA-B/CHMP5/STAM/VTA1/VPS37B/ARF6/PDCD6IP/MET/CHMP4B/ITCH/PIP5K1C/IL2RB/HSPA8/CCR5/HLA-A/CSF1R/IL2RG/HLA-C/CDC42/ACAP2/EPN1/HSPA1B/RAB11A/CLTC/ARAP2/DAB2/HLA-F/F2R/STAMBP/RAB5C/HLA-G/SMURF2/HGS/ARFGAP3/LDLR/EHD3/FLT1/AP2B1/SMURF1/KDR/EHD2/SMAP1/HSPA1A/DNM1L/CHMP4C/EGFR
KEGG_PROTEASOME	KEGG_PROTEASOME	46	0.675241	2.48378	1.52e-08	1.29e-07	5.32e-08	13496	tags=72%, list=23%, signal=55%	PSMA5/PSMD14/PSMD8/PSMC2/PSMB8/PSMC4/PSMB9/PSMD2/POMP/PSMD12/PSME2/PSMB10/PSMD13/PSME3/PSMB7/PSMB1/IFNG/PSMD7/PSMD1/PSMC3/PSME1/PSMB2/PSMB3/PSMC6/PSMC1P4/PSMB4/PSME4/PSMC1/PSMC5/PSMA4/SEM1/PSMB6/PSMD6
KEGG_PANCREATIC_CANCER	KEGG_PANCREATIC_CANCER	70	0.594606	2.37405	1.93e-08	1.56e-07	6.43e-08	7972	tags=49%, list=13%, signal=42%	RALB/RAC1/RALA/VEGFC/BCL2L1/PLD1/TGFB3/TGFB1/RAD51/STAT1/TGFA/RAC2/JAK1/RALBP1/SMAD3/NFKB1/MAP2K1/RB1/RELA/TGFBR1/CDC42/PIK3CA/CDKN2A/TGFB2/MAPK3/CDK6/BRCA2/AKT2/EGFR/KRAS/ERBB2/CDK4/PIK3CG/CASP9
KEGG_ADHERENS_JUNCTION	KEGG_ADHERENS_JUNCTION	73	0.585805	2.36551	4.91e-08	3.8e-07	1.57e-07	7105	tags=49%, list=12%, signal=43%	ACTN1/VCL/ACTB/RAC1/SNAI2/ACTN4/ACTG1/RHOA/RAC2/YES1/NECTIN2/NECTIN1/SMAD3/SNAI1/MET/CTNNB1/IQGAP1/NECTIN4/TGFBR1/WASL/CDC42/MAP3K7/ACP1/CDH1/MAPK3/WASF2/EGFR/TJP1/LMO7/PTPRF/CTNNA1/WAS/SRC/SSX2IP/ERBB2/CSNK2A2
KEGG_VIRAL_MYOCARDITIS	KEGG_VIRAL_MYOCARDITIS	68	0.574054	2.28479	8.24e-08	6.13e-07	2.53e-07	5221	tags=38%, list=9%, signal=35%	ACTB/RAC1/BID/CASP3/MYH9/SGCD/ACTG1/RAC2/CD86/HLA-B/EIF4G1/CYCS/CD40/SGCB/HLA-A/MYH13/CASP8/HLA-C/ITGB2/EIF4G2/HLA-F/HLA-G/DAG1/CD80/MYH8/ICAM1
KEGG_HYPERTROPHIC_CARDIOMYOPATHY_HCM	KEGG_HYPERTROPHIC_CARDIOMYOPATHY_HCM	83	0.536542	2.2205	9.71e-08	6.95e-07	2.87e-07	5493	tags=40%, list=9%, signal=36%	TPM4/ITGA11/ITGAV/ITGB4/ITGB5/ITGB1/ITGA2/ACTB/TPM1/ITGA5/TPM3/SGCD/ITGA3/CACNG4/TGFB3/ITGA6/ITGB6/ACTG1/TGFB1/CACNA2D4/ITGB8/ITGB3/SGCB/LMNA/TPM2/CACNG1/DAG1/CACNG7/PRKAA1/TGFB2/CACNG8/TNF/CACNG3
KEGG_P53_SIGNALING_PATHWAY	KEGG_P53_SIGNALING_PATHWAY	68	0.567474	2.25861	1.67e-07	1.15e-06	4.76e-07	6061	tags=46%, list=10%, signal=41%	PERP/BID/IGFBP3/CASP3/GADD45A/SFN/SERPINE1/THBS1/CDKN1A/SHISA5/SERPINB5/CD82/CDK1/PMAIP1/RRM2/CYCS/FAS/TP53I3/CASP8/CCNE1/CCNB1/GTSE1/TNFRSF10B/CCNB2/CHEK1/CCNG2/CDKN2A/EI24/CDK6/CDK2/STEAP3
KEGG_ARRHYTHMOGENIC_RIGHT_VENTRICULAR_CARDIOMYOPATHY_ARVC	KEGG_ARRHYTHMOGENIC_RIGHT_VENTRICULAR_CARDIOMYOPATHY_ARVC	74	0.538039	2.17741	4.08e-07	2.71e-06	1.12e-06	2700	tags=35%, list=5%, signal=34%	ITGA11/ITGAV/ITGB4/ITGB5/ITGB1/ACTN1/ITGA2/ACTB/ITGA5/ACTN4/PKP2/DSG2/SGCD/ITGA3/GJA1/CACNG4/ITGA6/ITGB6/DSC2/ACTG1/CACNA2D4/ITGB8/ITGB3/CTNNB1/SGCB/LMNA
KEGG_DILATED_CARDIOMYOPATHY	KEGG_DILATED_CARDIOMYOPATHY	90	0.503622	2.12957	9.18e-07	5.69e-06	2.35e-06	5493	tags=38%, list=9%, signal=34%	TPM4/ITGA11/ITGAV/ITGB4/ITGB5/ITGB1/ITGA2/ACTB/TPM1/ITGA5/TPM3/SGCD/ITGA3/CACNG4/TGFB3/ITGA6/ITGB6/ACTG1/TGFB1/CACNA2D4/ITGB8/ITGB3/SGCB/LMNA/TPM2/PLN/ADCY3/CACNG1/DAG1/CACNG7/TGFB2/CACNG8/TNF/CACNG3
KEGG_T_CELL_RECEPTOR_SIGNALING_PATHWAY	KEGG_T_CELL_RECEPTOR_SIGNALING_PATHWAY	108	0.474013	2.06067	9.18e-07	5.69e-06	2.35e-06	8270	tags=41%, list=14%, signal=35%	NFKBIE/BCL10/NCK1/PAK2/CBLC/NRAS/GRB2/RHOA/CARD11/MAPK14/NCK2/PAK1/PDCD1/NFKB1/LCP2/MAP2K1/RELA/CSF2/CDC42/MAP3K7/VAV2/CD3D/IFNG/PIK3CA/NFKBIB/CD8A/MAP2K2/PPP3CA/ICOS/CD4/PAK4/MAPK3/TNF/VAV1/AKT2/KRAS/LCK/CDK4/CD3E/PIK3CG/MAPK13/PPP3R1/CD247/CTLA4
KEGG_CELL_ADHESION_MOLECULES_CAMS	KEGG_CELL_ADHESION_MOLECULES_CAMS	131	0.447639	2.00631	1.06e-06	6.38e-06	2.64e-06	6958	tags=34%, list=12%, signal=30%	ITGAV/ITGB1/VCAM1/CDH3/VCAN/CD58/CD276/MPZL1/ITGA6/PDCD1LG2/CD86/PVR/ITGB8/SDC1/HLA-B/NECTIN2/CLDN1/NECTIN1/CD40/PDCD1/ITGAM/HLA-A/HLA-C/CLDN4/ITGB2/SELPLG/CD274/CD8A/HLA-F/HLA-G/ICOS/CDH1/SDC3/CLDN14/CD80/GLG1/CD4/CD2/ICAM1/ITGB7/CLDN16/SDC2/PTPRF/NLGN2/NLGN4X
KEGG_ALZHEIMERS_DISEASE	KEGG_ALZHEIMERS_DISEASE	166	0.401129	1.85678	1.85e-06	1.08e-05	4.45e-06	8435	tags=34%, list=14%, signal=30%	BID/CASP3/GAPDH/ADAM10/FADD/PSEN1/CAPN1/ADAM17/COX7A1/IL1B/NDUFB3/CALM2/TNFRSF1A/GRIN2D/CYCS/FAS/CALM3/ATP5PB/ATP5MC3/NDUFB5/LRP1/PLCB3/COX6B2/APP/CASP8/BACE2/UQCR11/ATP5PD/UQCRC1/NOS1/APH1A/CAPN2/ATP5F1C/MME/SDHD/COX7B2/PPP3CA/PSENEN/COX7A2L/CALML5/CDK5R1/COX5B/MAPK3/TNF/ATP5F1B/BACE1/NDUFB7/NDUFB4/COX6B1/ATP2A2/UQCRFS1/NDUFA6/CDK5/CASP9/PPP3R1/NDUFB6/CASP7
KEGG_B_CELL_RECEPTOR_SIGNALING_PATHWAY	KEGG_B_CELL_RECEPTOR_SIGNALING_PATHWAY	75	0.514089	2.08879	2.96e-06	1.67e-05	6.9e-06	6523	tags=35%, list=11%, signal=31%	NFKBIE/RAC1/BCL10/DAPP1/NRAS/GRB2/FCGR2B/LYN/PIK3AP1/RAC2/CARD11/NFKB1/MAP2K1/RELA/VAV2/PIK3CA/NFKBIB/MAP2K2/CD72/PPP3CA/MAPK3/VAV1/AKT2/SYK/KRAS/RASGRP3
KEGG_TIGHT_JUNCTION	KEGG_TIGHT_JUNCTION	132	0.427952	1.90829	3.52e-06	1.93e-05	7.96e-06	8381	tags=36%, list=14%, signal=31%	ACTN1/ACTB/GNAI3/MYL12A/ACTN4/RRAS/NRAS/MYH9/GNAI2/MYL9/ACTG1/MYL12B/RHOA/YBX3/YES1/CLDN1/CTNNB1/EPB41L2/MAP3K20/EXOC4/MYH13/CLDN4/CDC42/SPTAN1/PRKCG/PPP2R2B/CLDN14/PPP2R2C/MYH8/PPP2CA/HCLS1/AKT2/CLDN16/PPP2R1A/TJP1/KRAS/CTNNA1/MYH4/SRC/RRAS2/CSNK2A2/CDK4/MYL2/CLDN17/MYL10/CLDN6/CTTN/MRAS
KEGG_RENAL_CELL_CARCINOMA	KEGG_RENAL_CELL_CARCINOMA	70	0.524534	2.09428	5.77e-06	3.07e-05	1.27e-05	6493	tags=43%, list=11%, signal=38%	SLC2A1/RAC1/HIF1A/VEGFC/PAK2/NRAS/GRB2/TGFB3/TGFB1/TGFA/CUL2/EGLN3/PDGFB/RAP1A/PAK1/MET/ETS1/MAP2K1/CDC42/RAP1B/PIK3CA/MAP2K2/CRKL/ELOB/TGFB2/PAK4/MAPK3/EGLN1/AKT2/KRAS
KEGG_OOCYTE_MEIOSIS	KEGG_OOCYTE_MEIOSIS	113	0.439832	1.91717	8.34e-06	4.31e-05	1.78e-05	9056	tags=39%, list=15%, signal=33%	YWHAH/YWHAZ/YWHAG/YWHAB/CDK1/CDC27/CALM2/PPP2R5B/CALM3/MAD2L1/SLK/MAP2K1/PLK1/BUB1/PKMYT1/CCNE1/PPP1CB/CDC26/PPP1CA/YWHAQ/ADCY3/CCNB1/CUL1/MAD2L2/CCNB2/SGO1/PPP3CA/CALML5/MAPK3/CDC25C/PPP2CA/CDK2/ANAPC11/CDC20/PTTG1/PPP2R1A/PPP1CC/SMC3/INS/PPP2R5D/PPP3R1/RBX1/FBXO5/CDC16
KEGG_ANTIGEN_PROCESSING_AND_PRESENTATION	KEGG_ANTIGEN_PROCESSING_AND_PRESENTATION	81	0.486495	2.02093	1.11e-05	5.52e-05	2.28e-05	9937	tags=40%, list=17%, signal=33%	CTSB/TAP2/TAP1/B2M/TAPBP/HLA-B/CTSL/PSME2/HSPA8/HLA-A/HLA-C/KLRC1/PSME3/HSPA1B/NFYA/CD8A/HLA-F/HLA-G/CD4/HSPA1A/KIR2DL4/PSME1/CTSS/KLRC3/LTA/KLRC2/HSPA6/HSPA2/IFNA2/HSP90AA1/IFNA8/HSPA4
KEGG_JAK_STAT_SIGNALING_PATHWAY	KEGG_JAK_STAT_SIGNALING_PATHWAY	155	0.398922	1.83027	1.13e-05	5.52e-05	2.28e-05	9396	tags=36%, list=16%, signal=30%	IL4R/IL15RA/CBLC/BCL2L1/PIM1/GRB2/OSMR/STAT1/IL20RA/IL20RB/IL2RA/JAK1/IFNGR1/IL21R/IFNGR2/IL11/IL22RA1/STAM/IL13RA1/STAT5A/IFNAR2/IL2RB/IFNL3/CLCF1/IL15/IL2RG/CSF2/IL23A/JAK3/IFNG/PIK3CA/SPRED1/CSF2RB/IL12RB1/IL7/IL19/JAK2/IFNE/IFNAR1/IL7R/AKT2/MYC/STAT2/SOCS1/SOCS5/IFNL2/PIK3CG/LEP/IL22RA2/IFNA2/PIK3CB/IFNL1/IL21/CBLB/PIAS3/IFNA8
KEGG_GLYCOSAMINOGLYCAN_BIOSYNTHESIS_CHONDROITIN_SULFATE	KEGG_GLYCOSAMINOGLYCAN_BIOSYNTHESIS_CHONDROITIN_SULFATE	22	0.733029	2.26048	1.23e-05	5.85e-05	2.42e-05	4458	tags=55%, list=8%, signal=50%	DSE/CSGALNACT1/CHST11/CSGALNACT2/CHPF/CHST3/CHST15/CHPF2/CHSY1/XYLT1/CHST14/CHSY3
KEGG_CYTOSOLIC_DNA_SENSING_PATHWAY	KEGG_CYTOSOLIC_DNA_SENSING_PATHWAY	55	0.538034	2.06583	2.62e-05	0.000122004	5.04e-05	13172	tags=55%, list=22%, signal=42%	IL18/IKBKE/AIM2/DDX58/CXCL10/PYCARD/IL1B/CCL4L2/CASP1/CCL4/NFKB1/CCL5/RELA/NFKBIB/RIPK3/ZBP1/IRF7/POLR3G/IFNA2/IFNA8/RIPK1/CHUK/TBK1/IL6/IFNA4/IFNB1/IFNA16/IFNA13/POLR3D/IFNA1
KEGG_CHRONIC_MYELOID_LEUKEMIA	KEGG_CHRONIC_MYELOID_LEUKEMIA	73	0.507684	2.05005	2.8e-05	0.00012719	5.25e-05	7449	tags=40%, list=13%, signal=35%	CBLC/BCL2L1/NRAS/GRB2/CDKN1A/TGFB3/TGFB1/SMAD3/STAT5A/NFKB1/MAP2K1/RB1/RELA/TGFBR1/PIK3CA/MAP2K2/CRKL/CTBP2/CDKN2A/TGFB2/MAPK3/CDK6/AKT2/MYC/CDKN1B/KRAS/CDK4/PIK3CG/HDAC2
KEGG_MELANOMA	KEGG_MELANOMA	71	0.494015	1.97543	3.72e-05	0.0001647	6.8e-05	7829	tags=41%, list=13%, signal=36%	PDGFC/NRAS/PDGFRB/CDKN1A/PDGFRA/MITF/FGF1/FGF16/PDGFB/FGF12/MET/MAP2K1/RB1/FGF11/FGF23/FGF7/PIK3CA/MAP2K2/CDH1/CDKN2A/MAPK3/CDK6/AKT2/EGFR/KRAS/PDGFA/CDK4/PIK3CG/PDGFD
KEGG_RIG_I_LIKE_RECEPTOR_SIGNALING_PATHWAY	KEGG_RIG_I_LIKE_RECEPTOR_SIGNALING_PATHWAY	71	0.493228	1.97229	3.94e-05	0.000170388	7.04e-05	11312	tags=45%, list=19%, signal=37%	ATG5/CXCL8/IKBKE/FADD/TANK/IFIH1/DDX58/CXCL10/MAPK14/AZI2/NFKB1/CASP8/RELA/MAP3K7/TRAF3/NFKBIB/ATG12/TNF/IFNE/IRF7/ISG15/CASP10/MAPK13/IFNA2/NLRX1/SIKE1/IFNA8/RIPK1/CHUK/TBK1/IFNA4/IFNB1
KEGG_PYRIMIDINE_METABOLISM	KEGG_PYRIMIDINE_METABOLISM	98	0.447465	1.8969	4.27e-05	0.000180664	7.46e-05	9627	tags=40%, list=16%, signal=33%	CANT1/CDA/UPP1/TK1/NT5E/NUDT2/DTYMK/POLE3/RRM2/CMPK1/TYMP/CMPK2/ENTPD1/UCK2/PNP/NT5C3A/POLR1B/PRIM2/DPYD/POLR1H/POLR2J/POLD4/DUT/RRM1/DCTD/DCK/POLR2K/POLR3G/POLR2B/NME7/TK2/UMPS/POLD1/POLD2/NME2/POLR2G/NME1/ENTPD5/TYMS
KEGG_GLIOMA	KEGG_GLIOMA	65	0.492458	1.96632	5.32e-05	0.000219991	9.09e-05	7427	tags=37%, list=12%, signal=32%	NRAS/GRB2/PDGFRB/CDKN1A/PDGFRA/TGFA/CALM2/PDGFB/CALM3/MAP2K1/RB1/PIK3CA/PRKCG/MAP2K2/CALML5/CDKN2A/MAPK3/CDK6/AKT2/EGFR/KRAS/PDGFA/CDK4/PIK3CG
KEGG_PRIMARY_IMMUNODEFICIENCY	KEGG_PRIMARY_IMMUNODEFICIENCY	35	0.607143	2.11494	6.77e-05	0.000273663	0.000113058	7377	tags=46%, list=12%, signal=40%	TAP2/ADA/TAP1/RAG1/CD40/IL2RG/JAK3/CD3D/CD8A/AICDA/ICOS/CD4/IL7R/IGLL1/LCK/CD3E
KEGG_STARCH_AND_SUCROSE_METABOLISM	KEGG_STARCH_AND_SUCROSE_METABOLISM	52	0.544105	2.05018	7.16e-05	0.000283428	0.000117092	7407	tags=40%, list=12%, signal=35%	PGM2/PGM1/ENPP1/HK2/UGP2/GBE1/PYGL/PGM2L1/UGT2A3/UGT1A10/UGT1A9/HK1/UGT1A8/UGT2B15/PYGB/UGT1A1/GPI/UXS1/MGAM/ENPP3/HK3
KEGG_DNA_REPLICATION	KEGG_DNA_REPLICATION	36	0.601143	2.1188	7.84e-05	0.000303969	0.000125579	11163	tags=50%, list=19%, signal=41%	POLE3/MCM5/MCM6/RFC2/SSBP1/RPA3/PRIM2/RFC4/FEN1/POLD4/MCM4/RFC3/RFC5/POLD1/POLD2/MCM3/PCNA/MCM2
KEGG_PROSTATE_CANCER	KEGG_PROSTATE_CANCER	89	0.44378	1.87067	0.000103938	0.000394539	0.000162996	9205	tags=38%, list=15%, signal=32%	PDGFC/NRAS/GRB2/PDGFRB/CDKN1A/PDGFRA/TGFA/CREB5/PDGFB/CTNNB1/NFKB1/CREB3/MAP2K1/RB1/RELA/CCNE1/NKX3-1/PIK3CA/MAP2K2/MAPK3/CDK2/AKT2/EGFR/CDKN1B/KRAS/ERBB2/PDGFA/PIK3CG/PDGFD/INS/CASP9/LEF1/HSP90AA1/PIK3CB
KEGG_GRAFT_VERSUS_HOST_DISEASE	KEGG_GRAFT_VERSUS_HOST_DISEASE	37	0.582392	2.06798	0.000131677	0.000485885	0.000200734	5539	tags=41%, list=9%, signal=37%	GZMB/CD86/IL1B/HLA-B/IL1A/FAS/HLA-A/HLA-C/KLRC1/IFNG/HLA-F/HLA-G/CD80/TNF/FASLG
KEGG_SYSTEMIC_LUPUS_ERYTHEMATOSUS	KEGG_SYSTEMIC_LUPUS_ERYTHEMATOSUS	137	0.38051	1.71031	0.000133227	0.000485885	0.000200734	6973	tags=24%, list=12%, signal=21%	ACTN1/C1R/C1S/ACTN4/FCGR3A/FCGR2B/FCGR1A/FCGR2A/CD86/TRIM21/H3-3B/CD40/H4C15/H2AC19/C1QC/H2AJ/C1QA/H2AC18/H2AX/H3-5/H2AZ1/IFNG/H3C10/H2AB1/C9/C1QB/CD80/FCGR3B/TNF/H4C14/C8A/H2BC5/FCGR2C
KEGG_PENTOSE_PHOSPHATE_PATHWAY	KEGG_PENTOSE_PHOSPHATE_PATHWAY	27	0.63169	2.06447	0.000176437	0.000607729	0.000251071	7320	tags=41%, list=12%, signal=36%	PGM2/PGM1/DERA/RPE/PFKP/H6PD/ALDOA/GPI/PGLS/ALDOB/ALDOC
KEGG_TYPE_I_DIABETES_MELLITUS	KEGG_TYPE_I_DIABETES_MELLITUS	41	0.547716	1.95901	0.000171041	0.000607729	0.000251071	7845	tags=39%, list=13%, signal=34%	GZMB/CD86/IL1B/HLA-B/IL1A/FAS/HLA-A/HLA-C/IFNG/HLA-F/HLA-G/CD80/TNF/FASLG/LTA/INS
KEGG_HEMATOPOIETIC_CELL_LINEAGE	KEGG_HEMATOPOIETIC_CELL_LINEAGE	85	0.437758	1.83487	0.000175802	0.000607729	0.000251071	5685	tags=34%, list=10%, signal=31%	IL4R/ITGA2/ITGA5/IL1R2/ITGA3/ITGA6/FCGR1A/IL2RA/CD14/CD7/IL1B/IL11/ITGB3/CD44/IL1A/ITGAM/CSF1R/CSF2/CD59/CD3D/CD8A/MME/IL7/CD4/CD2/CD9/TNF/IL1R1/IL7R
KEGG_TGF_BETA_SIGNALING_PATHWAY	KEGG_TGF_BETA_SIGNALING_PATHWAY	86	0.429716	1.80738	0.000252386	0.000853525	0.000352616	6573	tags=36%, list=11%, signal=32%	THBS2/INHBA/ACVR1/THBS1/TGFB3/DCN/TGFB1/RHOA/GDF5/SMAD3/LTBP1/COMP/TGFBR1/SP1/IFNG/CUL1/CDKN2B/SMURF2/E2F4/SMURF1/TGFB2/RBL1/MAPK3/TNF/SMAD1/BMPR2/PPP2CA/FST/MYC/PPP2R1A/BMPR1B
KEGG_GAP_JUNCTION	KEGG_GAP_JUNCTION	90	0.421219	1.78113	0.000286088	0.000950219	0.000392564	7118	tags=32%, list=12%, signal=28%	TUBB6/TUBA4A/GNAI3/PDGFC/TUBA1C/NRAS/GRB2/GNAI2/GJA1/PDGFRB/PDGFRA/CDK1/TUBA1B/PDGFB/TUBB/PLCB3/MAP2K1/TUBB3/PRKG1/ADCY3/PRKCG/MAP2K2/GUCY1B1/MAPK3/EGFR/TJP1/KRAS/SRC/PDGFA
KEGG_DRUG_METABOLISM_OTHER_ENZYMES	KEGG_DRUG_METABOLISM_OTHER_ENZYMES	51	0.510618	1.92191	0.000292563	0.00095468	0.000394407	8598	tags=43%, list=14%, signal=37%	CDA/UPP1/TK1/HPRT1/UGT2A3/TYMP/UGT1A10/UGT1A9/UGT1A8/UCK2/GMPS/XDH/UGT2B15/DPYD/CYP3A5/UGT1A1/TPMT/IMPDH1/TK2/NAT1/UMPS/NAT2
KEGG_O_GLYCAN_BIOSYNTHESIS	KEGG_O_GLYCAN_BIOSYNTHESIS	30	0.594241	1.98894	0.000319256	0.00102301	0.000422634	8984	tags=60%, list=15%, signal=51%	GALNT3/GALNT15/GALNT4/C1GALT1/GALNT1/GALNT14/GALNT2/GALNT5/GALNT12/C1GALT1C1/GCNT3/GCNT1/GALNT6/B4GALT5/GALNT10/B3GNT6/GALNT7/ST3GAL2
KEGG_ERBB_SIGNALING_PATHWAY	KEGG_ERBB_SIGNALING_PATHWAY	87	0.420273	1.77077	0.000324502	0.00102301	0.000422634	7427	tags=32%, list=12%, signal=28%	NCK1/PAK2/CBLC/NRAS/GRB2/CDKN1A/EREG/TGFA/NCK2/PAK1/STAT5A/MAP2K1/AREG/PIK3CA/PRKCG/MAP2K2/CRKL/PAK4/MAPK3/AKT2/MYC/ELK1/EGFR/CDKN1B/KRAS/SRC/ERBB2/PIK3CG
KEGG_HUNTINGTONS_DISEASE	KEGG_HUNTINGTONS_DISEASE	182	0.343643	1.61251	0.000366031	0.0011347	0.000468776	7972	tags=26%, list=13%, signal=23%	SOD2/CASP3/AP2S1/PPARG/TGM2/AP2M1/CLTB/AP2A1/VDAC1/COX7A1/CREB5/NDUFB3/GPX1/VDAC2/PPID/CYCS/ATP5PB/ATP5MC3/NDUFB5/PLCB3/COX6B2/CREB3/CASP8/SP1/CLTC/TBPL1/UQCR11/ATP5PD/UQCRC1/ATP5F1C/SDHD/COX7B2/AP2B1/TFAM/COX7A2L/POLR2J/COX5B/ATP5F1B/NDUFB7/POLR2K/NDUFB4/COX6B1/VDAC2P5/POLR2B/HDAC2/UQCRFS1/NDUFA6/CASP9
KEGG_BLADDER_CANCER	KEGG_BLADDER_CANCER	42	0.522767	1.87342	0.000497105	0.00151576	0.000626206	7330	tags=48%, list=12%, signal=42%	MMP2/VEGFC/CXCL8/NRAS/THBS1/CDKN1A/MMP9/TYMP/DAPK3/MAP2K1/RB1/MAP2K2/CDH1/CDKN2A/MAPK3/MYC/EGFR/KRAS/ERBB2/CDK4
KEGG_VALINE_LEUCINE_AND_ISOLEUCINE_DEGRADATION	KEGG_VALINE_LEUCINE_AND_ISOLEUCINE_DEGRADATION	44	-0.547928	-1.82936	0.000634492	0.00188996	0.000780797	7162	tags=43%, list=12%, signal=38%	BCKDHA/PCCB/HMGCL/ACADS/MCCC2/HADH/OXCT2/HIBCH/BCKDHB/ALDH7A1/ABAT/MCCC1/ALDH2/IVD/BCAT2/ACADSB/ALDH3A2/ACAT1/ALDH6A1
KEGG_PROPANOATE_METABOLISM	KEGG_PROPANOATE_METABOLISM	33	-0.582882	-1.8235	0.000640146	0.00188996	0.000780797	2020	tags=36%, list=3%, signal=35%	HIBCH/ACSS2/MLYCD/ACSS3/ALDH7A1/ABAT/ALDH2/ACACB/ACSS1/ALDH3A2/ACAT1/ALDH6A1
KEGG_FATTY_ACID_METABOLISM	KEGG_FATTY_ACID_METABOLISM	42	-0.553729	-1.83168	0.000771977	0.00224356	0.000926881	6985	tags=40%, list=12%, signal=36%	ACSL5/CYP4A22/ACADS/CYP4A11/CPT1B/ECI2/HADH/GCDH/ACADVL/ALDH7A1/CPT2/ALDH2/ACADL/ADH1B/ACADSB/ALDH3A2/ACAT1
KEGG_HISTIDINE_METABOLISM	KEGG_HISTIDINE_METABOLISM	29	-0.602867	-1.85513	0.000851015	0.00243521	0.00100606	4255	tags=34%, list=7%, signal=32%	ALDH3B1/MAOB/HDC/ASPA/ALDH7A1/ALDH2/DDC/HEMK1/MAOA/ALDH3A2
KEGG_GLYCOSPHINGOLIPID_BIOSYNTHESIS_LACTO_AND_NEOLACTO_SERIES	KEGG_GLYCOSPHINGOLIPID_BIOSYNTHESIS_LACTO_AND_NEOLACTO_SERIES	26	0.606459	1.9479	0.000908487	0.00256028	0.00105773	5218	tags=54%, list=9%, signal=49%	B3GNT3/B4GALT1/B3GNT5/ST3GAL4/B4GALT4/B3GNT4/FUT4/FUT3/FUT2/B3GALT5/B3GNT2/FUT6/B4GALT2/FUT7
KEGG_AMINO_SUGAR_AND_NUCLEOTIDE_SUGAR_METABOLISM	KEGG_AMINO_SUGAR_AND_NUCLEOTIDE_SUGAR_METABOLISM	44	0.513794	1.86245	0.00113022	0.00313762	0.00129625	7497	tags=48%, list=13%, signal=42%	PGM2/GFPT2/PGM1/HK2/UGP2/UAP1/GNPNAT1/PGM3/HK1/NANS/GALK1/GMPPA/NAGK/GNPDA2/CMAS/GNE/GPI/UXS1/GMDS/HK3/PMM2
KEGG_EPITHELIAL_CELL_SIGNALING_IN_HELICOBACTER_PYLORI_INFECTION	KEGG_EPITHELIAL_CELL_SIGNALING_IN_HELICOBACTER_PYLORI_INFECTION	68	0.431892	1.71898	0.0012447	0.00340461	0.00140654	6979	tags=34%, list=12%, signal=30%	RAC1/CASP3/CXCL8/ADAM10/LYN/ADAM17/CSK/MAPK14/CXCL1/PAK1/MET/NFKB1/ATP6V1F/CCL5/RELA/CDC42/ATP6V1E1/ATP6V1G1/ATP6V1B2/ATP6V1D/EGFR/TJP1/SRC
KEGG_NUCLEOTIDE_EXCISION_REPAIR	KEGG_NUCLEOTIDE_EXCISION_REPAIR	44	0.506637	1.8365	0.0016187	0.00436344	0.00180267	8805	tags=36%, list=15%, signal=31%	POLE3/RAD23B/RFC2/GTF2H3/GTF2H1/RPA3/RAD23A/CUL4B/RFC4/POLD4/RFC3/ERCC1/RFC5/POLD1/POLD2/RBX1
KEGG_ALLOGRAFT_REJECTION	KEGG_ALLOGRAFT_REJECTION	35	0.532016	1.85324	0.00172065	0.00457202	0.00188884	5539	tags=37%, list=9%, signal=34%	GZMB/CD86/HLA-B/FAS/CD40/HLA-A/HLA-C/IFNG/HLA-F/HLA-G/CD80/TNF/FASLG
KEGG_AMYOTROPHIC_LATERAL_SCLEROSIS_ALS	KEGG_AMYOTROPHIC_LATERAL_SCLEROSIS_ALS	53	0.453914	1.72182	0.00185877	0.00486945	0.00201171	8600	tags=42%, list=14%, signal=36%	RAC1/BID/CASP3/MAP3K5/BCL2L1/GPX1/TNFRSF1A/GRIN2D/DERL1/MAPK14/CYCS/CASP1/TOMM40/NOS1/TNFRSF1B/PPP3CA/TNF/CASP9/MAPK13/PPP3R1/MAP2K3/RAB5A
KEGG_MISMATCH_REPAIR	KEGG_MISMATCH_REPAIR	23	0.596629	1.8592	0.00188969	0.00488169	0.00201677	10249	tags=52%, list=17%, signal=43%	RFC2/SSBP1/RPA3/RFC4/POLD4/EXO1/RFC3/RFC5/POLD1/POLD2/MSH6/PCNA
KEGG_N_GLYCAN_BIOSYNTHESIS	KEGG_N_GLYCAN_BIOSYNTHESIS	46	0.480367	1.76696	0.00208736	0.00531849	0.00219723	8708	tags=41%, list=15%, signal=35%	B4GALT1/MAN2A1/DAD1/ALG3/MGAT4B/B4GALT2/ALG2/MGAT5/MGAT2/MAN1B1/FUT8/RPN1/STT3A/MOGS/ALG10/MGAT5B/MGAT1/RFT1/DPM1
KEGG_GLYCOLYSIS_GLUCONEOGENESIS	KEGG_GLYCOLYSIS_GLUCONEOGENESIS	62	0.425964	1.67683	0.00252763	0.00635323	0.00262471	8411	tags=42%, list=14%, signal=36%	PGM2/PGM1/PKM/PGAM1/ALDH1B1/GAPDH/LDHA/TPI1/PGK1/HK2/BPGM/PFKP/ENO1/HK1/DLD/ALDH3B2/ALDOA/ALDH1A3/GPI/ADH4/ALDOB/ALDOC/HK3/LDHB/LDHAL6B/ENO2
KEGG_WNT_SIGNALING_PATHWAY	KEGG_WNT_SIGNALING_PATHWAY	151	0.323978	1.47657	0.00292487	0.00725368	0.00299671	9270	tags=32%, list=16%, signal=27%	SFRP2/WNT10A/RAC1/VANGL1/WNT2/PPARD/FOSL1/FZD1/PSEN1/RHOA/SFRP4/RAC2/WNT7B/MMP7/WNT5A/PPP2R5B/SMAD3/SENP2/WNT5B/CTNNB1/PLCB3/PORCN/DKK1/MAP3K7/DVL3/CUL1/PRKCG/FZD7/PPP3CA/NKD2/CTBP2/PPP2CA/FZD10/MYC/PRICKLE1/PPP2R1A/APC2/CSNK2A2/SFRP1/PPP2R5D/PPP3R1/WNT6/TBL1XR1/FZD6/LEF1/RBX1/FZD2/CSNK1A1/CSNK1E
KEGG_ARACHIDONIC_ACID_METABOLISM	KEGG_ARACHIDONIC_ACID_METABOLISM	58	-0.477498	-1.6786	0.00357262	0.00866651	0.00358039	9168	tags=41%, list=15%, signal=35%	GGT1/GPX3/PLA2G4A/CBR3/CYP4A22/CYP2C8/PLA2G4E/CYP4A11/GGT6/LTC4S/PLA2G4B/PTGDS/CYP2E1/ALOX15B/PLA2G12A/PLA2G10/PLA2G12B/CBR1/JMJD7-PLA2G4B/EPHX2/LTA4H/PLA2G1B/GGT7/PLA2G6
KEGG_COLORECTAL_CANCER	KEGG_COLORECTAL_CANCER	62	0.418048	1.64567	0.00358775	0.00866651	0.00358039	9205	tags=39%, list=15%, signal=33%	RAC1/CASP3/TGFB3/TGFB1/RHOA/RAC2/CYCS/SMAD3/BIRC5/CTNNB1/MAP2K1/TGFBR1/PIK3CA/TGFB2/MAPK3/AKT2/MYC/KRAS/APC2/PIK3CG/CASP9/LEF1/MSH6/PIK3CB
KEGG_SPLICEOSOME	KEGG_SPLICEOSOME	127	0.339781	1.51146	0.003745	0.00893038	0.00368941	10664	tags=38%, list=18%, signal=31%	SF3B6/WBP11/SNRNP27/BCAS2/SMNDC1/NCBP2/LSM5/PHF5A/BUD31/PRPF40A/HSPA8/PRPF4/ALYREF/HSPA1B/LSM3/PPIL1/SNRPG/EFTUD2/NCBP1/SNRPA1/LSM6/SNRPD2/EIF4A3/MAGOHB/DDX23/USP39/HNRNPK/HSPA1A/LSM2/DHX8/HSPA6/SNRPB2/PCBP1/HSPA2/HNRNPA1P60/SRSF9/CDC40/SF3B5/CTNNBL1/SNRPC/SNRNP40/CDC5L/SNRPB/PRPF19/SF3A2/ISY1/SNW1/SF3B4
KEGG_GALACTOSE_METABOLISM	KEGG_GALACTOSE_METABOLISM	26	0.557548	1.7908	0.00413187	0.0097282	0.00401901	4516	tags=38%, list=8%, signal=36%	PGM2/PGM1/B4GALT1/HK2/UGP2/PFKP/HK1/GALK1/B4GALT2/GLA
KEGG_PROGESTERONE_MEDIATED_OOCYTE_MATURATION	KEGG_PROGESTERONE_MEDIATED_OOCYTE_MATURATION	85	0.374456	1.56954	0.00527781	0.0122709	0.00506948	9636	tags=39%, list=16%, signal=33%	GNAI3/GNAI2/CDK1/CDC27/MAPK14/CCNA2/MAD2L1/MAP2K1/PLK1/BUB1/PKMYT1/CDC26/ADCY3/PIK3CA/CCNB1/MAD2L2/CCNB2/FZR1/MAPK3/CDC25C/CDK2/CCNA1/AKT2/ANAPC11/KRAS/PIK3CG/INS/MAPK13/CCNB3/CDC16/HSP90AA1/PIK3CB/ANAPC1
KEGG_DORSO_VENTRAL_AXIS_FORMATION	KEGG_DORSO_VENTRAL_AXIS_FORMATION	24	0.564509	1.77316	0.00568615	0.0130571	0.00539426	6493	tags=42%, list=11%, signal=37%	GRB2/NOTCH3/ETV6/ETV7/NOTCH2/ETS1/MAP2K1/MAPK3/EGFR/KRAS
KEGG_SPHINGOLIPID_METABOLISM	KEGG_SPHINGOLIPID_METABOLISM	39	0.465482	1.66047	0.00597519	0.0133902	0.00553189	5488	tags=28%, list=9%, signal=26%	SPHK1/SPTLC1/SGPP2/DEGS1/NEU2/SGPL1/ACER3/UGT8/UGCG/GLA/ACER2
KEGG_STEROID_HORMONE_BIOSYNTHESIS	KEGG_STEROID_HORMONE_BIOSYNTHESIS	55	0.419132	1.60929	0.00596431	0.0133902	0.00553189	5460	tags=29%, list=9%, signal=26%	SULT2B1/SRD5A1/UGT2A3/UGT1A10/UGT1A9/COMT/UGT1A8/UGT2B15/SRD5A3/HSD17B2/STS/HSD11B1/CYP3A5/CYP1B1/HSD3B1/UGT1A1
KEGG_BUTANOATE_METABOLISM	KEGG_BUTANOATE_METABOLISM	34	-0.522268	-1.63769	0.00677213	0.0149954	0.00619506	8533	tags=44%, list=14%, signal=38%	L2HGDH/PDHA1/HMGCL/ACADS/BDH2/ACSM5/ACSM3/HADH/OXCT2/ALDH5A1/ALDH7A1/ABAT/ALDH2/ALDH3A2/ACAT1
KEGG_ACUTE_MYELOID_LEUKEMIA	KEGG_ACUTE_MYELOID_LEUKEMIA	57	0.411631	1.60089	0.00792786	0.017348	0.00716698	10553	tags=42%, list=18%, signal=35%	PML/PPARD/NRAS/PIM1/GRB2/STAT5A/NFKB1/MAP2K1/RELA/PIK3CA/MAP2K2/MAPK3/SPI1/CCNA1/AKT2/MYC/KRAS/PIK3CG/LEF1/PIK3CB/PIM2/RUNX1/JUP/CHUK
KEGG_INTESTINAL_IMMUNE_NETWORK_FOR_IGA_PRODUCTION	KEGG_INTESTINAL_IMMUNE_NETWORK_FOR_IGA_PRODUCTION	46	0.440577	1.6206	0.00810146	0.0175218	0.00723876	5954	tags=26%, list=10%, signal=23%	IL15RA/LTBR/TGFB1/CD86/CD40/CXCL12/IL15/TNFSF13B/AICDA/ICOS/CD80/ITGB7
KEGG_PURINE_METABOLISM	KEGG_PURINE_METABOLISM	159	0.297407	1.36294	0.0111682	0.0238768	0.00986423	8745	tags=31%, list=15%, signal=26%	CANT1/PKM/ENPP1/ADA/PDE6D/HPRT1/GDA/AK4/NT5E/NUDT2/POLE3/DGUOK/RRM2/AMPD3/GUK1/ENTPD1/PNP/ENTPD2/GMPS/XDH/NT5C3A/PAPSS1/PDE4A/ADCY3/ATIC/POLR1B/PRIM2/AMPD2/POLR1H/POLR2J/GUCY1B1/ADSS2/POLD4/RRM1/GART/DCK/POLR2K/POLR3G/PPAT/PAICS/IMPDH1/ENPP3/POLR2B/NME7/POLD1/POLD2/NME2/POLR2G/NME1
KEGG_THYROID_CANCER	KEGG_THYROID_CANCER	29	0.492191	1.62119	0.0149491	0.031597	0.0130536	6493	tags=38%, list=11%, signal=34%	PPARG/TPM3/NRAS/TFG/CTNNB1/MAP2K1/MAP2K2/CDH1/MAPK3/MYC/KRAS
KEGG_TASTE_TRANSDUCTION	KEGG_TASTE_TRANSDUCTION	51	-0.444767	-1.52952	0.0159181	0.033267	0.0137436	21579	tags=61%, list=36%, signal=39%	ADCY8/GNG3/TAS2R8/TAS2R50/TAS2R5/TAS2R10/TAS2R38/TAS2R31/GNB3/TAS2R20/KCNB1/PRKACG/TAS2R14/TAS2R43/TAS2R3/GNG13/ASIC2/TAS2R4/TAS2R9/TRPM5/GRM4/CACNA1A/ADCY4/ADCY6/PLCB2/GNAS/CACNA1B/TAS1R1/SCNN1B/SCNN1G/SCNN1A
KEGG_PRION_DISEASES	KEGG_PRION_DISEASES	35	0.453138	1.57847	0.016103	0.0332795	0.0137487	6498	tags=40%, list=11%, signal=36%	IL1B/PRNP/IL1A/MAP2K1/CCL5/C1QC/C1QA/C9/MAP2K2/C1QB/MAPK3/HSPA1A/ELK1/C8A
KEGG_TRYPTOPHAN_METABOLISM	KEGG_TRYPTOPHAN_METABOLISM	40	-0.48758	-1.59357	0.0171923	0.0351404	0.0145175	4316	tags=32%, list=7%, signal=30%	TPH2/OGDHL/MAOB/HADH/GCDH/ALDH7A1/ALDH2/INMT/DDC/CAT/MAOA/ALDH3A2/ACAT1
KEGG_ALPHA_LINOLENIC_ACID_METABOLISM	KEGG_ALPHA_LINOLENIC_ACID_METABOLISM	19	-0.595033	-1.65582	0.02039	0.0412233	0.0170306	12315	tags=63%, list=21%, signal=50%	PLA2G2E/PLA2G2C/PLA2G3/PLA2G4A/PLA2G4E/PLA2G4B/PLA2G12A/PLA2G10/PLA2G12B/JMJD7-PLA2G4B/PLA2G1B/PLA2G6
KEGG_RENIN_ANGIOTENSIN_SYSTEM	KEGG_RENIN_ANGIOTENSIN_SYSTEM	17	-0.592109	-1.58172	0.0207512	0.0415024	0.0171459	9445	tags=47%, list=16%, signal=40%	ACE/AGTR2/AGTR1/ACE2/CPA3/AGT/CTSG/CMA1
KEGG_PENTOSE_AND_GLUCURONATE_INTERCONVERSIONS	KEGG_PENTOSE_AND_GLUCURONATE_INTERCONVERSIONS	28	0.481018	1.58347	0.0219289	0.0424873	0.0175528	5460	tags=32%, list=9%, signal=29%	UGP2/RPE/UGT2A3/UGT1A10/UGT1A9/CRYL1/UGT1A8/UGT2B15/UGT1A1
KEGG_GLYCINE_SERINE_AND_THREONINE_METABOLISM	KEGG_GLYCINE_SERINE_AND_THREONINE_METABOLISM	31	-0.508457	-1.56908	0.0218909	0.0424873	0.0175528	16526	tags=58%, list=28%, signal=42%	DMGDH/CTH/AOC2/SDS/CHDH/CBS/AGXT/PHGDH/BHMT/PIPOX/AGXT2/AMT/AOC3/MAOB/SARDH/SHMT1/MAOA/GNMT
KEGG_VIBRIO_CHOLERAE_INFECTION	KEGG_VIBRIO_CHOLERAE_INFECTION	54	0.408294	1.55351	0.0216815	0.0424873	0.0175528	6384	tags=31%, list=11%, signal=28%	ERO1A/ACTB/KDELR2/KDELR3/ACTG1/KDELR1/SEC61A1/ATP6V1F/SEC61G/ADCY3/PRKCG/ATP6V1E1/ATP6V1G1/MUC2/ATP6V1B2/ATP6V1D/TJP1
KEGG_NON_SMALL_CELL_LUNG_CANCER	KEGG_NON_SMALL_CELL_LUNG_CANCER	54	0.407751	1.55144	0.0226091	0.0433535	0.0179106	9205	tags=39%, list=15%, signal=33%	NRAS/GRB2/TGFA/RARB/MAP2K1/RB1/PIK3CA/PRKCG/MAP2K2/CDKN2A/MAPK3/CDK6/AKT2/EGFR/KRAS/ERBB2/CDK4/PIK3CG/CASP9/STK4/PIK3CB
KEGG_GLYCEROPHOSPHOLIPID_METABOLISM	KEGG_GLYCEROPHOSPHOLIPID_METABOLISM	77	-0.402264	-1.47664	0.0238408	0.0452488	0.0186936	5026	tags=27%, list=8%, signal=25%	PLA2G4E/PCYT1B/PTDSS2/LPCAT1/GPAT4/CHKB/TAZ/PLA2G4B/LCAT/CDS2/DGKD/PLA2G12A/PEMT/PLA2G10/PLA2G12B/PGS1/JMJD7-PLA2G4B/CHKA/PLA2G1B/GPD1L/PLA2G6

## Sheet: GSEA_hallmark
ID	Description	setSize	enrichmentScore	NES	pvalue	p.adjust	qvalue	rank	leading_edge	core_enrichment
HALLMARK_EPITHELIAL_MESENCHYMAL_TRANSITION	HALLMARK_EPITHELIAL_MESENCHYMAL_TRANSITION	200	0.831732	3.92318	1e-10	2.63e-10	2.77e-11	3978	tags=70%, list=7%, signal=66%	TPM4/CTHRC1/MMP14/POSTN/COL3A1/ITGAV/COL5A2/MXRA5/LAMC2/COL5A1/GREM1/COL6A2/FAP/MMP2/THY1/COL6A3/COL1A1/LRRC15/COL1A2/COL11A1/LOXL1/SPARC/ITGB5/THBS2/ITGB1/LOX/VCAM1/COL12A1/PMEPA1/INHBA/ADAM12/CALU/COL8A2/HTRA1/TAGLN/ITGA2/VCAN/CALD1/LUM/PLAUR/FBN1/IL32/COLGALT1/PLOD2/FSTL1/BMP1/COL5A3/MMP3/ACTA2/SPP1/SERPINH1/TNC/IGFBP3/BGN/PRRX1/PCOLCE/TPM1/VEGFC/CDH11/TNFRSF12A/CAPG/FN1/TIMP3/COL7A1/SNAI2/ITG…
HALLMARK_INTERFERON_GAMMA_RESPONSE	HALLMARK_INTERFERON_GAMMA_RESPONSE	200	0.712945	3.36287	1e-10	2.63e-10	2.77e-11	7413	tags=62%, list=12%, signal=54%	TNFAIP6/VCAM1/NMI/IL4R/IL15RA/RIPK2/SOD2/PML/MYD88/EPSTI1/C1R/C1S/HIF1A/CASP3/TOR1B/SSPN/UPP1/TAP1/PIM1/CASP4/BATF2/PLSCR1/CCL7/PARP12/CDKN1A/IFIH1/SERPING1/NAMPT/B2M/FCGR1A/UBE2L6/PSMB8/PSMB9/LAP3/LATS2/IRF1/DDX58/STAT1/BPGM/CXCL10/OASL/CD86/OAS3/PFKP/TRIM14/MT2A/TAPBP/TRIM21/IRF5/HLA-B/TNFAIP3/FPR1/RTP4/OAS2/FAS/GBP6/TDRD7/CASP1/CMPK2/PSME2/SP110/APOL6/RSAD2/CD40/PSMB10/IFNAR2/GBP4/CCL2/NFKB1/I…
HALLMARK_ALLOGRAFT_REJECTION	HALLMARK_ALLOGRAFT_REJECTION	200	0.685657	3.23416	1e-10	2.63e-10	2.77e-11	7734	tags=58%, list=13%, signal=51%	CCL11/THY1/INHBA/IL4R/RIPK2/BCL10/GBP2/TAP2/UBE2D1/NCK1/HIF1A/CAPG/ELF4/IL18/TAP1/TIMP1/DEGS1/FCGR2B/CCL7/LYN/B2M/EREG/ABI1/TGFB1/GZMB/LY75/GALNT1/STAT1/MMP9/CCL22/IL2RA/CD86/IFNGR1/FLNA/CD7/TAPBP/IFNGR2/RARS1/IL1B/IL11/CSK/ABCE1/FAS/TLR1/CCL4/CD40/PSMB10/FYB1/IFNAR2/ETS1/DARS1/CCL2/IL2RB/TLR6/IL27RA/LCP2/CCR5/HLA-A/CCL5/EIF3D/CXCR3/IL15/SRGN/IL2RG/EIF5A/NCR1/MRPL3/CXCL9/MAP3K7/ITGB2/CD3D/EIF3J/I…
HALLMARK_TNFA_SIGNALING_VIA_NFKB	HALLMARK_TNFA_SIGNALING_VIA_NFKB	200	0.665745	3.14024	1e-10	2.63e-10	2.77e-11	6042	tags=56%, list=10%, signal=50%	SPHK1/TNFAIP6/PLAU/RELB/LAMB3/PMEPA1/INHBA/PLAUR/IL15RA/RIPK2/FOSL2/NFKBIE/SOD2/GFPT2/TRIP10/TNC/MSC/B4GALT1/TNIP1/MXD1/BCL2A1/PHLDA2/PANX1/MARCKS/BIRC3/EHD1/IL18/TAP1/TNFAIP8/TNFRSF9/GADD45A/BIRC2/SERPINB8/TNIP2/NFKB2/CXCL6/F2RL1/FOSL1/SERPINE1/IER3/TANK/PDLIM5/IER5/CDKN1A/IFIH1/NAMPT/JAG1/KYNU/IRF1/SPSB1/DUSP5/DDX58/SERPINB2/CXCL10/G0S2/ZC3H12A/IFNGR2/IL1B/CD44/FJX1/DNAJB4/FUT4/KLF10/TNFAIP3/LI…
HALLMARK_INFLAMMATORY_RESPONSE	HALLMARK_INFLAMMATORY_RESPONSE	200	0.649534	3.06377	1e-10	2.63e-10	2.77e-11	7693	tags=56%, list=13%, signal=49%	SPHK1/MMP14/TNFAIP6/HRH1/NMI/GNA15/PCDH7/INHBA/IL4R/TPBG/PLAUR/IL15RA/RIPK2/GNAI3/PTAFR/AXL/HIF1A/ADM/MXD1/DCBLD2/ITGA5/RHOG/IL18/CXCL8/IRAK2/TNFRSF9/EMP3/TIMP1/CXCL6/SERPINE1/CCL7/CLEC5A/LYN/NOD2/CDKN1A/OSMR/NAMPT/EREG/ABI1/IRF1/PSEN1/GPR132/CD82/CXCL10/CCL22/CD14/IL18R1/PVR/TAPBP/IFNGR2/IL1B/ITGB8/C3AR1/ITGB3/FPR1/RTP4/IL1A/TLR1/AQP9/MET/CD40/CCL2/NFKB1/IL2RB/MSR1/TNFSF9/LCP2/CCL5/APLNR/IL15/RE…
HALLMARK_INTERFERON_ALPHA_RESPONSE	HALLMARK_INTERFERON_ALPHA_RESPONSE	97	0.701014	2.97642	1e-10	2.63e-10	2.77e-11	6847	tags=62%, list=12%, signal=55%	NMI/IL4R/RIPK2/EPSTI1/GBP2/C1S/TAP1/SAMD9/PROCR/BATF2/PLSCR1/PARP12/IFIH1/TMEM140/B2M/UBE2L6/PSMB8/PSMB9/LAP3/IRF1/OAS1/CXCL10/OASL/TRIM14/TRIM21/ELF1/RTP4/PARP9/TDRD7/CASP1/CMPK2/PSME2/SP110/RSAD2/GBP4/DDX60/IL15/CASP8/IFI35/HLA-C/SAMD9L/IFIT3/IRF2/IFITM3/MOV10/LPAR6/CXCL11/NUB1/IL7/HELZ2/WARS1/PSME1/IFIT2/MX1/IRF7/IFI44/STAT2/EIF2AK2/BST2/CSF1
HALLMARK_APICAL_JUNCTION	HALLMARK_APICAL_JUNCTION	199	0.620176	2.92993	1e-10	2.63e-10	2.77e-11	4930	tags=42%, list=8%, signal=39%	ARPC2/LAMC2/MMP2/THY1/ITGB4/ITGB1/LAMB3/VCAM1/ACTN1/VCL/CDH3/CERCAM/ITGA2/VCAN/ACTB/CD276/CAP1/ZYX/FBN1/VASP/YWHAH/BMP1/RHOF/B4GALT1/CNN2/MPZL1/CDH11/FSCN1/ACTN4/RRAS/MYH9/AMIGO2/NEXN/SKAP2/GNAI2/ITGA3/LAMA3/COL17A1/MYL9/SIRPA/LAYN/ACTG1/COL16A1/MYL12B/LIMA1/IRS1/MMP9/RAC2/FLNC/CD86/PDZD3/RSU1/TGFBI/PCDH1/ADAM9/ADAMTS5/ACTG2/DSC3/NECTIN2/MAPK14/NECTIN1/PFN1/FYB1/CALB2/EPB41L2/MAP3K20/EXOC4/NECTIN…
HALLMARK_HYPOXIA	HALLMARK_HYPOXIA	200	0.619785	2.92345	1e-10	2.63e-10	2.77e-11	4720	tags=46%, list=8%, signal=42%	COL5A1/ANXA2/ERO1A/LOX/PGM2/TPBG/SLC2A1/PLAUR/TMEM45A/FOSL2/CAVIN3/PGM1/IGFBP3/BGN/DDIT4/EXT1/CAVIN1/SLC2A5/LXN/ADM/TGM2/GAPDH/MYH9/PIM1/KDELR3/XPNPEP1/TES/SULT2B1/LDHA/TPI1/PGK1/SERPINE1/GPC1/IER3/CDKN1A/TGFB3/DCN/HK2/UGP2/GBE1/AK4/CHST3/TGFBI/PFKP/MT2A/ERRFI1/ANGPTL4/TPST2/HDLBP/PDGFB/TNFAIP3/P4HA1/FAM162A/AMPD3/HS3ST1/ENO1/EDN2/STBD1/PLAC8/KLF7/NOCT/ETS1/HK1/S100A4/CCN2/BHLHE40/P4HA2/GALK1/GLR…
HALLMARK_APOPTOSIS	HALLMARK_APOPTOSIS	161	0.621449	2.87351	1e-10	2.63e-10	2.77e-11	6340	tags=46%, list=11%, signal=41%	TIMP2/MMP2/GNA15/LUM/SOD2/BCL10/BID/SLC20A1/BGN/TNFRSF12A/CASP3/EMP1/TIMP3/PEA15/BCL2L1/BIRC3/IL18/TAP1/GADD45A/CASP4/TIMP1/IER3/PDGFRB/CDKN1A/EREG/DCN/TSPO/IRF1/PSEN1/IFNGR1/CD14/PMAIP1/IL1B/CD44/GPX1/VDAC2/BIK/PPP2R5B/ANKH/IL1A/LGALS3/FAS/CASP1/KRT18/PAK1/CTNNB1/APP/CASP8/RELA/LMNA/DNAJA1/SPTAN1/PLAT/IFITM3/BRCA1/BCL2L11/F2R/CASP6/DPYD/CASP2/DNAJC3/TGFB2/CD2/ETF1/TNF/FEZ1/FASLG/CDK2/DNM1L/MCL1/…
HALLMARK_GLYCOLYSIS	HALLMARK_GLYCOLYSIS	200	0.60411	2.84951	1e-10	2.63e-10	2.77e-11	6461	tags=44%, list=11%, signal=39%	COL5A1/ERO1A/SLC16A3/PGM2/GPR87/B3GNT3/TPBG/VCAN/PLOD2/IGFBP3/PKM/DDIT4/B4GALT1/EXT1/PGAM1/PKP2/KDELR3/LDHA/TPI1/PGK1/GPC1/IER3/DSC2/DCN/HK2/CHPF/PSMC4/UGP2/AGRN/B4GALT4/RPE/TGFA/CDK1/PLOD1/AK4/NT5E/TGFBI/PFKP/HMMR/RARS1/PYGL/CD44/SDC1/ANGPTL4/COPB2/HDLBP/EGLN3/P4HA1/FAM162A/BIK/CHPF2/ENO1/IL13RA1/MET/FKBP4/PPIA/TPST1/P4HA2/GALK1/GMPPA/GLRX/SPAG4/DLD/SOX9/STC2/CENPA/CHST4/GCLC/SRD5A3/CASP6/DEPDC1…
HALLMARK_COMPLEMENT	HALLMARK_COMPLEMENT	200	0.600204	2.83109	1e-10	2.63e-10	2.77e-11	8552	tags=57%, list=14%, signal=49%	MMP14/TIMP2/PLAUR/GNAI3/ANXA5/C1R/CTSB/C1S/CASP3/FN1/CDA/RHOG/EHD1/PIM1/S100A9/PRSS3/XPNPEP1/CASP4/TIMP1/GRB2/GNAI2/SERPINE1/PLSCR1/LYN/RNF4/PPP4C/SERPING1/KYNU/PSMB9/LAP3/IRF1/PSEN1/GZMB/DUSP5/SERPINB2/ADAM9/FCER1G/CTSL/PDGFB/TNFAIP3/USP14/APOBEC3G/GNB4/LGALS3/MMP13/GPD2/PFN1/MMP12/CASP1/CXCL1/CALM3/LAMP2/S100A12/LRP1/ERAP2/ITGAM/CASP5/LCP2/CFB/CEBPB/F5/CCL5/CTSC/C1QC/HNF4A/ATOX1/F3/ZEB1/ZFPM2/C…
HALLMARK_MYC_TARGETS_V1	HALLMARK_MYC_TARGETS_V1	199	0.598919	2.8295	1e-10	2.63e-10	2.77e-11	8745	tags=50%, list=15%, signal=43%	AP3S1/LDHA/PGK1/PSMD14/PSMD8/PSMC4/HPRT1/VDAC1/POLE3/UBA2/SRPK1/CCT4/RAN/FAM120A/ABCE1/BUB3/MCM5/EIF2S2/MCM6/PPM1G/NCBP2/CCNA2/MAD2L1/RAD23B/PPIA/EIF2S1/UBE2E1/CBX3/KPNA2/SERBP1/EIF3D/PWP1/EIF4H/CNBP/HDGF/DDX21/CCT5/YWHAQ/EIF3B/ACP1/SSBP1/USP1/EIF4G2/EIF3J/H2AZ1/PTGES3/DDX18/CUL1/UBE2L3/SNRPG/KARS1/PSMD7/NCBP1/SNRPA1/PABPC1/SNRPD2/EIF4E/CCT7/TCP1/RFC4/CDC45/IARS1/RPS5/CSTF2/RANBP1/RPLP0/DUT/MCM4/…
HALLMARK_IL6_JAK_STAT3_SIGNALING	HALLMARK_IL6_JAK_STAT3_SIGNALING	87	0.662426	2.75346	1e-10	2.63e-10	2.77e-11	6998	tags=55%, list=12%, signal=49%	IL4R/IL15RA/TNFRSF21/MYD88/PDGFC/TNFRSF12A/PIM1/IL1R2/GRB2/CCL7/LTBR/BAK1/OSMR/TGFB1/IRF1/STAT1/CXCL10/IL2RA/IFNGR1/CD14/IL18R1/IFNGR2/IL1B/ITGB3/CD44/TNFRSF1A/FAS/CXCL1/IL13RA1/IL2RG/CSF2/CXCL9/EBI3/TNFRSF1B/CCR1/CXCL11/CSF2RB/IL12RB1/IL7/CD9/TNF/IL1R1/IFNAR1/IL17RA/STAT2/REG1A/CSF1/SOCS1
HALLMARK_MTORC1_SIGNALING	HALLMARK_MTORC1_SIGNALING	200	0.575391	2.71405	1e-10	2.63e-10	2.77e-11	6470	tags=44%, list=11%, signal=39%	ERO1A/ACTR3/SLC2A1/TUBA4A/ACTR2/PLOD2/PGM1/SERPINH1/DDIT4/DAPP1/YKT6/ELOVL6/GAPDH/TES/LDHA/SKAP2/TPI1/PGK1/CDKN1A/NAMPT/PSMD14/HK2/PSMC2/SYTL2/PSMC4/HPRT1/SRD5A1/GBE1/UFM1/AK4/RAB1A/RRM2/EGLN3/P4HA1/ADIPOR2/M6PR/PSMD12/PITPNB/EIF2S2/PNO1/ENO1/ARPC5L/PPIA/PSMD13/TOMM40/BHLHE40/PLK1/CTSC/GLRX/PNP/BUB1/GMPS/PSME3/SLC9A3R1/GTF2H1/UBE2D3/ITGB2/NFIL3/GCLC/SLC2A3/NFKBIB/MTHFD2/ADD3/PSPH/NUFIP1/PDK1/LDLR…
HALLMARK_G2M_CHECKPOINT	HALLMARK_G2M_CHECKPOINT	200	0.559498	2.63908	1e-10	2.63e-10	2.77e-11	8979	tags=48%, list=15%, signal=41%	PML/HIF1A/MARCKS/TGFB1/HMGA1/CDK1/CDC27/DTYMK/NEK2/MKI67/MT2A/HMMR/ORC5/DR1/JPT1/KIF20B/MAPK14/BUB3/SMAD3/BIRC5/MCM5/MCM6/EFNA5/RASAL2/NOTCH2/CCNA2/MAD2L1/RAD23B/KIF23/UBE2C/MAP3K20/HSPA8/PLK1/KPNA2/HUS1/UCK2/BUB1/STIL/KIF11/SLC7A1/KIF4A/CDKN3/CKS1B/KNL1/TPX2/H2AX/POLQ/DBF4/CENPA/H2AZ1/CUL1/PRIM2/CCNB2/CHMP1A/CHEK1/SLC38A1/TACC3/E2F4/CDC45/PLK4/NUP50/CDC6/RBL1/BCL3/CENPE/KIF2C/CUL3/INCENP/CKS2/RA…
HALLMARK_KRAS_SIGNALING_UP	HALLMARK_KRAS_SIGNALING_UP	200	0.556703	2.6259	1e-10	2.63e-10	2.77e-11	5979	tags=42%, list=10%, signal=38%	PLAU/ERO1A/KCNN4/MMP11/INHBA/GALNT3/MMD/TMEM158/PLEK2/ITGA2/PLAUR/GFPT2/SPP1/EPHB2/IGFBP3/ADAM8/PRRX1/DCBLD2/MAFB/EMP1/BIRC3/F2RL1/LAT2/EREG/ANO1/PSMB8/PDCD1LG2/MMP9/BPGM/CXCL10/PPBP/G0S2/SERPINA3/ADAM17/IL1B/C3AR1/FCER1G/ANGPTL4/LAPTM5/TNFAIP3/CROT/ANKH/ADGRA2/ANXA10/PTPRR/ETS1/AVL9/CFB/USH1C/GLRX/IL2RG/SEMA3B/NR1H4/ITGBL1/MPZL2/FBXO4/CSF2/HKDC1/SOX9/TRAF1/ITGB2/PLAT/SPON1/MMP10/CLEC4A/TNFRSF1B/…
HALLMARK_E2F_TARGETS	HALLMARK_E2F_TARGETS	200	0.523545	2.46949	1e-10	2.63e-10	2.77e-11	12462	tags=58%, list=21%, signal=46%	TK1/CDKN1A/DCLRE1B/HMGA1/CDK1/NBN/MKI67/HMMR/RRM2/JPT1/RAN/DIAPH3/BIRC5/MCM5/MCM6/RAD51AP1/TUBB/PHF5A/MAD2L1/RFC2/EIF2S1/CNOT9/POP7/PLK1/KPNA2/LYAR/HUS1/TBRG4/NCAPD2/CDCA3/CCNE1/KIF4A/MELK/CDKN3/DLGAP5/CKS1B/H2AX/USP1/TRIP13/RPA3/GINS3/H2AZ1/EED/BRCA1/ASF1B/MTHFD2/CENPM/SPC25/PRIM2/DEPDC1/CCNB2/CHEK1/TACC3/SLBP/PLK4/CDKN2A/RANBP1/DUT/MCM4/E2F8/CENPE/KIF2C/DCTPP1/CKS2/RACGAP1/BRCA2/BARD1/BUB1B/MYC…
HALLMARK_MITOTIC_SPINDLE	HALLMARK_MITOTIC_SPINDLE	199	0.518919	2.45156	1e-10	2.63e-10	2.77e-11	5820	tags=37%, list=10%, signal=33%	PALLD/MYO1E/VCL/TUBA4A/CAPZB/RHOF/BCAR1/NCK1/FSCN1/ACTN4/MARCKS/MYH9/ANLN/CD2AP/PXN/PDLIM5/STK38L/ABI1/CLIP2/SEPTIN9/ECT2/ARHGDIA/CDK1/CDC27/FLNA/NEK2/RALBP1/CDC42EP1/ARHGAP10/KIF20B/FLNB/ARF6/BIRC5/RASAL2/NCK2/NOTCH2/KIF23/EPB41L2/PLK1/RAB3GAP1/BUB1/CLIP1/KIF11/WASL/CDC42/MAPRE1/KIF4A/DLGAP5/TPX2/SPTAN1/PCGF5/BCL2L11/MAP1S/CCNB2/NET1/TLK1/MYO9B/BIN1/CENPE/KIF2C/ARHGEF3/MID1/INCENP/RACGAP1/PKD2/B…
HALLMARK_IL2_STAT5_SIGNALING	HALLMARK_IL2_STAT5_SIGNALING	199	0.501802	2.37069	1e-10	2.63e-10	2.77e-11	6165	tags=39%, list=10%, signal=35%	ITGAV/COL6A1/MYO1E/IL4R/CDCP1/TNFRSF21/ADAM19/PLEC/SPP1/CYFIP1/SNX9/MXD1/CAPG/CASP3/EMP1/ENPP1/TGM2/BCL2L1/NCS1/PIM1/GSTO1/TNFRSF9/IL1R2/TWSG1/PLSCR1/CKAP4/ITGA6/HK2/ST3GAL4/CXCL10/NT5E/IL2RA/CD86/IFNGR1/IL18R1/CD44/PRNP/SYNGR2/P4HA1/AHNAK/PHLDA1/GBP4/IL2RB/BHLHE40/UCK2/PNP/KLF6/CCNE1/SMPDL3A/NDRG1/CSF2/CST7/PLIN2/ITGAE/TRAF1/AHR/ARL4A/IRF6/TNFRSF8/NFIL3/IFITM3/SLC2A3/MAPKAPK2/GLIPR2/TNFRSF1B/CA2…
HALLMARK_COAGULATION	HALLMARK_COAGULATION	138	0.493691	2.22427	9.69e-10	2.42e-09	2.55e-10	6747	tags=43%, list=11%, signal=38%	MMP14/CTSK/MMP2/PLAU/SPARC/MMP11/HTRA1/ITGA2/FBN1/RAC1/BMP1/MMP3/C1R/CTSB/C1S/ARF4/GNG12/FN1/TIMP3/PRSS23/TIMP1/SERPINE1/THBS1/WDR1/SERPING1/MMP9/SERPINB2/GDA/MMP7/ADAM9/ITGB3/PDGFB/KLF7/DUSP14/LAMP2/LRP1/COMP/CFB/HNF4A/F3/C1QA/PLAT/MMP10/PREP/CAPN2/KLK8/C9/CTSE/CD9/PLEK/MMP8/CFH/CAPN5/FURIN/GSN/RABIF/C8A/FGA/MBL2
HALLMARK_PROTEIN_SECRETION	HALLMARK_PROTEIN_SECRETION	96	0.545189	2.30607	1.46e-09	3.48e-09	3.66e-10	10001	tags=49%, list=17%, signal=41%	AP3S1/YKT6/AP2S1/SSPN/AP2M1/ADAM10/SEC24D/COPB2/STAM/M6PR/CAV2/KRT18/LAMP2/CLCN3/VAMP3/CTSC/ARCN1/SEC22B/TSPAN8/SNAP23/CLTC/RAB9A/TMED2/RER1/ARFGAP3/SEC31A/ARFIP1/GLA/AP2B1/DNM1L/DST/EGFR/COPB1/STX7/TMX1/ANP32E/GOSR2/AP3B1/ZW10/ABCA1/STX12/COPE/RAB5A/TOM1L1/CLTA/NAPG/RAB14
HALLMARK_TGF_BETA_SIGNALING	HALLMARK_TGF_BETA_SIGNALING	54	0.667151	2.51822	3.98e-09	9.05e-09	9.52e-10	6384	tags=54%, list=11%, signal=48%	PMEPA1/BCAR3/RAB31/SLC20A1/ACVR1/SERPINE1/THBS1/TGFB1/RHOA/IFNGR2/KLF10/SMAD3/CTNNB1/TGFBR1/SKIL/MAP3K7/PPP1CA/UBE2D3/TGIF1/SMURF2/CDH1/SMURF1/FKBP1A/SMAD1/BMPR2/JUNB/FURIN/WWTR1/TJP1
HALLMARK_PI3K_AKT_MTOR_SIGNALING	HALLMARK_PI3K_AKT_MTOR_SIGNALING	105	0.532528	2.27408	5.32e-09	1.16e-08	1.22e-09	7734	tags=43%, list=13%, signal=37%	RALB/ACTR3/SLC2A1/ACTR2/RAC1/MYD88/CFL1/NCK1/CAB39/DAPP1/AP2M1/SFN/GRB2/CDKN1A/ARPC3/YWHAB/ARHGDIA/CDK1/TNFRSF1A/PFN1/AKT1S1/IL2RG/MAPKAP1/IRAK4/DUSP3/MAP3K7/PPP1CA/UBE2D3/CLTC/NFKBIB/EIF4E/PDK1/SLA/PAK4/FASLG/TIAM1/CDK2/EGFR/CDKN1B/STAT2/LCK/CDK4/ATF1/MKNK2/UBE2N
HALLMARK_P53_PATHWAY	HALLMARK_P53_PATHWAY	200	0.42946	2.02571	1.11e-08	2.31e-08	2.44e-09	6241	tags=36%, list=11%, signal=32%	SPHK1/ITGB4/S100A10/RHBDF2/PERP/DDIT4/MXD1/ADA/UPP1/TAP1/ZNF365/GADD45A/SFN/RAP2B/PROCR/KRT17/IER3/IER5/CDKN1A/DGKA/BAK1/TGFB1/EPHA2/SERPINB5/TGFA/CD82/SERTAD3/VDR/DNTTIP2/SDC1/FAM162A/IL1A/FAS/CASP1/TPRKB/SLC35D1/SEC61A1/ST14/S100A4/TNFSF9/APP/GM2A/RB1/H2AJ/NDRG1/IRAK1/SP1/ZFP36L1/PLK3/PLXNB2/TM4SF1/CDKN2B/RPL36/F2R/KLK8/KLF4/TRIAP1/PTPN14/CDH13/HEXIM1/CDK5R1/CDKN2A/PHLDA3/EI24/CLCA2/DEF6/NUDT15…
HALLMARK_ESTROGEN_RESPONSE_EARLY	HALLMARK_ESTROGEN_RESPONSE_EARLY	200	0.424642	2.00298	2.2e-08	4.4e-08	4.63e-09	5602	tags=34%, list=9%, signal=31%	NBL1/FHL2/TPBG/SLC2A1/RAB31/RHOD/KRT19/CANT1/LAD1/B4GALT1/SEC14L2/MICB/MYOF/TGM2/PDLIM3/SFN/AMFR/FAM102A/PRSS23/SULT2B1/GJA1/KRT8/ASB13/PTGES/PMAIP1/CD44/KLF10/HR/ELF1/ZNF185/FLNB/KRT18/FKBP4/CALB2/ENDOD1/DYNLT3/CXCL12/BHLHE40/TMPRSS3/NRIP1/SEMA3B/AREG/SIAH2/NXT1/SLC16A1/TFF1/IGFBP4/SLC9A3R1/STC2/BLVRB/PPIF/SVIL/FOXC1/RBBP8/CCN5/UGCG/SYT12/ADD3/CYP26B1/RAPGEFL1/KLF4/PODXL/GLA/TSKU/JAK2/ISG20L2/OP…
HALLMARK_ESTROGEN_RESPONSE_LATE	HALLMARK_ESTROGEN_RESPONSE_LATE	200	0.423807	1.99905	2.61e-08	5.01e-08	5.28e-09	5808	tags=34%, list=10%, signal=31%	GJB3/NBL1/LAMC2/TPBG/RAB31/PERP/KRT19/MICB/MYOF/PKP3/PDLIM3/TRIM29/S100A9/SFN/AMFR/FAM102A/PRSS23/SULT2B1/HPRT1/PTGES/JAK1/SERPINA3/SNX10/CD44/HR/FLNB/ST6GALNAC2/FKBP4/DYNLT3/ST14/CXCL12/DNAJC1/TMPRSS3/NRIP1/SEMA3B/AREG/SIAH2/STIL/NXT1/SLC16A1/TFF1/IGFBP4/SLC9A3R1/SERPINA5/BLVRB/PPIF/FOXC1/RBBP8/CCN5/LSR/TH/CXCL14/ADD3/CYP26B1/RAPGEFL1/KLF4/CA2/ASS1/GLA/KIF20A/PLK4/CDH1/TSPAN13/JAK2/CDC6/CD9/OPN3…
HALLMARK_MYOGENESIS	HALLMARK_MYOGENESIS	200	0.420136	1.98173	4.17e-08	7.73e-08	8.14e-09	5297	tags=30%, list=9%, signal=28%	SPHK1/COL3A1/COL6A2/COL6A3/COL1A1/SPARC/ITGB4/ITGB5/ITGB1/PDLIM7/ADAM12/COL15A1/TAGLN/AEBP1/IGFBP3/SSPN/TPM3/MYH9/SLC6A8/SGCD/CDKN1A/TEAD4/TGFB1/AGRN/MYLK/COX7A1/PRNP/SYNGR2/CNN3/KLF5/GJA5/SMTN/LSP1/BHLHE40/APP/TNNI2/APLNR/RB1/CHRNB1/TPM2/STC2/SPTAN1/SVIL/TNNT1/PLXNB2/IGFBP7/ACTA1/PTGIS/NOS1/CRAT/COL4A2/CACNG1/MB/MYL4/FLII/CDH13/MYF6/BIN1/MYH8/TNNC2/DENND2B
HALLMARK_ANDROGEN_RESPONSE	HALLMARK_ANDROGEN_RESPONSE	100	0.509582	2.17231	7.03e-08	1.26e-07	1.32e-08	5622	tags=35%, list=9%, signal=32%	ITGAV/PMEPA1/ACTN1/GNAI3/MYL12A/KRT19/B4GALT1/TNFAIP8/PDLIM5/SEC24D/B2M/KRT8/UBE2J1/UAP1/SLC38A2/TMEM50A/PGM3/ANKH/CENPN/XRCC5/MAF/INPP4B/STK39/SPCS3/NDRG1/SMS/NKX3-1/ACSL3/MAP7/DNAJB9/HMGCS1/CAMKK2/CDK6/ALDH1A3/SRF
HALLMARK_UV_RESPONSE_DN	HALLMARK_UV_RESPONSE_DN	144	0.451921	2.04488	7.62e-08	1.31e-07	1.38e-08	7228	tags=33%, list=12%, signal=29%	COL3A1/COL5A2/COL1A1/ANXA2/COL1A2/COL11A1/FHL2/RND3/PPARG/SNAI2/SERPINE1/GJA1/PDLIM5/PDGFRB/PMP22/SYNJ2/IRS1/ITGB3/ABCC1/MAPK14/SMAD3/LTBP1/INPP4B/NOTCH2/MET/NFKB1/BHLHE40/F3/SLC7A1/VAV2/MT1E/CCN1/ATP2C1/DAB2/ADD3/LDLR/SRI/APBB2/ATP2B1/HAS2/GCNT1/MYC/CDKN1B/TJP1/SDC2/ERBB2/ANXA4/SIPA1L1
HALLMARK_APICAL_SURFACE	HALLMARK_APICAL_SURFACE	44	0.653394	2.35741	2.03e-07	3.39e-07	3.56e-08	4498	tags=45%, list=8%, signal=42%	THY1/LYPD3/PLAUR/SULF2/B4GALT1/DCBLD2/AFAP1L2/ADAM10/GAS1/LYN/CRYBG1/ADIPOR2/EFNA5/EPHB4/IL2RB/APP/IL2RG/BRCA1/RHCG/GATA3
HALLMARK_ANGIOGENESIS	HALLMARK_ANGIOGENESIS	36	0.664601	2.27948	1.3e-06	2.1e-06	2.21e-07	3167	tags=44%, list=5%, signal=42%	POSTN/COL3A1/ITGAV/COL5A2/VCAN/LUM/TNFRSF21/FSTL1/SPP1/TIMP1/CXCL6/JAG1/S100A4/APP/SERPINA5/VAV2
HALLMARK_DNA_REPAIR	HALLMARK_DNA_REPAIR	150	0.398378	1.82697	1.14e-05	1.78e-05	1.88e-06	8805	tags=35%, list=15%, signal=30%	RALA/GSDME/CANT1/TAF13/ADA/CDA/HPRT1/RAD51/ARL6IP1/DGUOK/DAD1/VPS37B/NCBP2/CMPK2/RFC2/SEC61A1/SDCBP/GUK1/GTF2H3/PNP/CLP1/ALYREF/NELFE/GTF2H1/NT5C3A/MPG/RPA3/GTF2B/TMED2/RFC4/GTF2F1/POLR1H/POLR2J/ELL/FEN1/POLD4/DUT/HCLS1/SUPT5H/POLR2K/RFC3/ZWINT/NELFB/ERCC1/RFC5/TK2/UMPS/POLD1/POM121/POLR2G/NME1/RBX1
HALLMARK_UNFOLDED_PROTEIN_RESPONSE	HALLMARK_UNFOLDED_PROTEIN_RESPONSE	113	0.429365	1.87236	1.9e-05	2.88e-05	3.03e-06	7562	tags=33%, list=13%, signal=29%	ERO1A/DDIT4/KDELR3/YWHAZ/WIPI1/EIF4G1/FKBP14/CCL2/EIF2S1/SPCS3/SRPRB/CEBPB/CKS1B/STC2/H2AX/NFYA/YIF1A/BAG3/MTHFD2/ALDH18A1/NABP1/EIF4E/SEC31A/EIF4A3/SSR1/PAIP1/PREB/TARS1/IARS1/DNAJC3/DNAJB9/KHSRP/POP4/GOSR2/CEBPG/SPCS1/KIF5B
HALLMARK_ADIPOGENESIS	HALLMARK_ADIPOGENESIS	200	0.347594	1.63956	6.18e-05	9.08e-05	9.56e-06	5906	tags=28%, list=10%, signal=26%	COL15A1/PGM1/SQOR/OMD/CAVIN1/ELOVL6/PPARG/SSPN/SLC66A3/GADD45A/RIOK3/TANK/LAMA4/DRAM2/YWHAG/UBC/GBE1/ATP1B3/MYLK/IFNGR1/ANGPTL4/CMPK1/ADIPOR2/MGST3/GPD2/MRPL15/BCL2L13/STAT5A/COL4A1/UBQLN1/MAP4K3/REEP6/DNAJC15/DLD/ESYT1/PLIN2/ARL4A/SNCG/JAGN1/RAB34/UQCR11/SOWAHC/UQCRC1/CRAT/NABP1/RNF11/ALDOA/PREB/PFKFB3/CCNG2/DHRS7/DNAJB9/SLC5A6/GRPEL1/G3BP2/LPCAT3/SAMM50
HALLMARK_UV_RESPONSE_UP	HALLMARK_UV_RESPONSE_UP	158	0.371169	1.70846	7.44e-05	0.000106315	1.12e-05	7924	tags=35%, list=13%, signal=31%	MMP14/FMO1/TUBA4A/SOD2/BID/YKT6/CASP3/AP2S1/TAP1/PDLIM3/CLTB/SLC6A8/LYN/BAK1/IRF1/PPP1R2/HTR7/POLE3/DNAJB1/FKBP4/ATP6V1F/DNAJA1/CCNE1/DDX21/H2AX/CDC34/PPIF/HSPA13/CDKN2B/BCL2L11/HYAL2/HLA-F/CA2/RFC4/ALDOA/TARS1/FEN1/GRPEL1/ICAM1/RPN1/PSMC3/CDK2/JUNB/EIF5/FURIN/AMD1/SIGMAR1/MARK2/TGFBRAP1/PPAT/CEBPG/STARD3/MGAT1/HSPA2/PDAP1/NAT1
HALLMARK_MYC_TARGETS_V2	HALLMARK_MYC_TARGETS_V2	57	0.453326	1.71062	0.00101779	0.0014136	0.0001488	13940	tags=53%, list=23%, signal=40%	HK2/NIP7/MCM5/CBX3/PLK1/TBRG4/RABEPK/WDR43/DDX18/PLK4/MCM4/MRTO4/PES1/DCTPP1/GRWD1/MYC/MPHOSPH10/NOP16/CDK4/DUSP2/PA2G4/UNG/BYSL/NOLC1/RRP9/TCOF1/RCL1/SORD/NOC4L/SRM
HALLMARK_XENOBIOTIC_METABOLISM	HALLMARK_XENOBIOTIC_METABOLISM	199	0.31405	1.48368	0.00121131	0.00163691	0.000172306	7039	tags=30%, list=12%, signal=26%	FMO1/BCAR1/PPARD/SERTAD1/CDA/UPP1/SMOX/GSTO1/SERPINE1/PDLIM5/KYNU/HPRT1/EPHA2/PTGES/CYP2S1/SSR3/MT2A/SPINT2/CYP2C18/VNN1/TNFRSF1A/CROT/FAS/AQP9/GCKR/PSMB10/SLC35D1/COMT/TPST1/CFB/HNF4A/XDH/CYP26A1/IGFBP4/BLVRB/ACP1/PTGES3/GCLC/HSD17B2/KARS1/CASP6/TDO2/HSD11B1/CA2/DHRS7/TGFB2/ABCC2/IL1R1/CRP/GART/NPC1/FETUB/ELOVL5/ARPP19/GSS/CYP2J2/MBL2/REG1A/FBLN1
HALLMARK_CHOLESTEROL_HOMEOSTASIS	HALLMARK_CHOLESTEROL_HOMEOSTASIS	74	0.419048	1.68024	0.00197346	0.00259666	0.000273333	6311	tags=32%, list=11%, signal=29%	GPX8/S100A11/ETHE1/ANTXR2/PLAUR/ANXA5/TNFRSF12A/PPARG/PLSCR1/JAG1/ACTG1/ERRFI1/LGALS3/CTNNB1/SEMA3B/FBXO6/NFIL3/LDLR/MAL2/NSDHL/CD9/HMGCS1/CYP51A1/ADH4
HALLMARK_HEME_METABOLISM	HALLMARK_HEME_METABOLISM	200	0.300257	1.41628	0.00318211	0.00407963	0.000429435	7643	tags=29%, list=13%, signal=25%	SLC2A1/MBOAT2/CTSB/OPTN/SMOX/SLC6A8/PICALM/RIOK3/BACH1/CDR2/MOCOS/BPGM/CDC27/TSPAN5/HEBP1/TRIM10/MGST3/PPP2R5B/CAST/SLC10A3/PDZK1IP1/KLF3/LRP10/DCUN1D1/MARCHF2/LAMP2/ENDOD1/CLCN3/SDCBP/P4HA2/ALDH1L1/UBAC1/GMPS/HDGF/BLVRB/HBBP1/GCLC/HTRA2/FOXJ2/RAD23A/CA2/SLC30A1/MYL4/ISCA1/CTSE/CIR1/USP15/PGLS/ATG4A/NUDT4/MINPP1/SEC14L1/ARL2BP/GCLM/TOP1/SPTA1/AGPAT4/RHAG
HALLMARK_PANCREAS_BETA_CELLS	HALLMARK_PANCREAS_BETA_CELLS	40	-0.471239	-1.52331	0.00973566	0.011949	0.00125779	9248	tags=35%, list=16%, signal=30%	PCSK1/NEUROG3/SST/PAX4/CHGA/NEUROD1/NKX2-2/PCSK2/SCGN/INSM1/PAK3/ABCC8/STXBP1/FOXA2
HALLMARK_OXIDATIVE_PHOSPHORYLATION	HALLMARK_OXIDATIVE_PHOSPHORYLATION	200	0.281915	1.32976	0.00979822	0.011949	0.00125779	10610	tags=35%, list=18%, signal=29%	LDHA/GLUD1/MRPS12/HCCS/VDAC1/NDUFB3/MRPS22/VDAC2/MGST3/CYCS/MRPL15/ATP5PB/ATP5MC3/NDUFB5/ATP6V1F/MRPL35/OPA1/DLD/MRPL11/HTRA2/MRPS30/UQCR11/ATP5PD/UQCRC1/MRPS11/ATP5MF/ATP6V1E1/TIMM50/ATP5F1C/PDP1/SDHD/COX7A2L/MRPL34/ISCA1/COX5B/ETFA/SUCLA2/GRPEL1/ATP6V1G1/MDH1/ATP5F1B/ATP6V1D/SLC25A12/GPI/NDUFB7/NDUFB4/COX6B1/TOMM22/UQCRFS1/LDHB/NDUFA6/TIMM17A/RETSAT/TOMM70/NDUFB6/TIMM8B/CASP7/FDX1/COX7A2/SDHB/P…
HALLMARK_REACTIVE_OXYGEN_SPECIES_PATHWAY	HALLMARK_REACTIVE_OXYGEN_SPECIES_PATHWAY	49	0.405173	1.49107	0.0133337	0.0158734	0.00167088	8609	tags=35%, list=14%, signal=30%	SOD2/PFKP/PRNP/ABCC1/SBNO2/LSP1/OXSR1/GLRX/ATOX1/PTPA/GCLC/HMOX2/JUNB/NDUFB4/GCLM/NDUFA6/SELENOS
HALLMARK_NOTCH_SIGNALING	HALLMARK_NOTCH_SIGNALING	32	0.484992	1.62509	0.0138362	0.0160886	0.00169353	4632	tags=38%, list=8%, signal=35%	WNT2/PPARD/NOTCH3/JAG1/DTX2/FZD1/WNT5A/NOTCH2/CUL1/FZD7/APH1A/PSENEN
HALLMARK_KRAS_SIGNALING_DN	HALLMARK_KRAS_SIGNALING_DN	200	-0.32186	-1.35235	0.0166335	0.0189017	0.00198965	12271	tags=35%, list=21%, signal=28%	TAS2R4/NPY4R/PLAG1/ITIH3/PKP1/FSHB/PDE6B/AMBN/CYP39A1/NR4A2/RGS11/KCNE2/GP1BA/HSD11B2/CHRNG/CCDC106/CPEB3/FGFR3/TFAP2B/SSTR4/CPA2/SCGB1A1/ATP4A/CDH16/CNTFR/COL2A1/NR6A1/CD40LG/PAX4/CAPN9/ITGB1BP2/GPR3/KMT2D/PDK2/SLC38A3/P2RX6/FGF22/PCDHB1/ATP6V1B1/PTGFR/YPEL1/SERPINA10/FGGY/DTNB/SPHK2/IDUA/PROP1/TENT5C/C5/SELENOP/NRIP2/WNT16/CAMK1D/SLC30A3/TCF7L1/MSH5/BRDT/SNN/IGFBP2/CACNA1F/MAGIX/ZBTB16/TFCP2L1/…
HALLMARK_FATTY_ACID_METABOLISM	HALLMARK_FATTY_ACID_METABOLISM	157	-0.330922	-1.35172	0.0324254	0.0360282	0.00379245	8316	tags=30%, list=14%, signal=26%	CPT1A/ALDH1A1/AOC3/PDHA1/SUCLG2/CBR3/AADAT/GSTZ1/SLC22A5/ACSL5/CYP4A22/HMGCL/ACADS/ADSL/HSD17B7/CYP4A11/DHCR24/CD36/ACSM3/LTC4S/HSD17B11/ECI2/HADH/GCDH/HIBCH/D2HGDH/HSDL2/NTHL1/BPHL/BCKDHB/ACADVL/MLYCD/FASN/ERP29/AQP7/CPT2/CBR1/HSD17B4/ACSS1/INMT/CA4/ACADL/ODC1/MAOA/EPHX1/ALDH3A2/ENO3
